# Supplementary material for: Determination of Butyrate Synthesis Capacity in Gut Microbiota: Quantification of but Gene Abundance by qPCR in Fecal Samples
Source: Biomolecules. 2021 Sep 2;11(9):1303. doi: 10.3390/biom11091303 (PMC8469203; doi:10.3390/biom11091303)
Supplement: Supplementary file 1 [file biomolecules-11-01303-s001.zip]

Archive with 1 entries (1 files):
- biomolecules-1338646-supplementary.xlsx
