# Supplementary material for: Determination of Butyrate Synthesis Capacity in Gut Microbiota: Quantification of but Gene Abundance by qPCR in Fecal Samples
Source: Biomolecules. 2021 Sep 2;11(9):1303. doi: 10.3390/biom11091303 (PMC8469203; doi:10.3390/biom11091303)
Supplement: Supplementary file 1 [file biomolecules-11-01303-s001.zip › biomolecules-1338646-supplementary.xlsx]

## Sheet: Data
Taxonomy						OB	VG	OB	VG	OB	OB	OB	OB	VG	VG	OB	VG	OB	OB	VG	VG	VG	OB	OB	OB	OB	VG	OB	VG	OB	VG	OB	VG	VG	OB	VG	OB	OB	OB	OB	VG	OB	OB	OB	VG	OB	VG	VG	OB
Kingdom	Phylum	Class	Order	Family	Genus	102	85	113	195	52	13	99	12	72	132	13	205	30	108	159	210	36	23	7	202	87	66	82	203	63	208	125	144	164	11	181	112	45	8	170	190	35	50	116	129	62	213	209	80
Archaea	Euryarchaeota	Methanobacteria	Methanobacteriales	Methanobacteriaceae	Methanobrevibacter	0	142	0	0	82	0	1607	0	0	0	0	0	0	0	0	58	3361	0	0	0	0	0	0	215	1625	0	182	0	0	0	0	0	5	0	0	7	24	0	0	0	0	0	0	0
Archaea	Euryarchaeota	Methanobacteria	Methanobacteriales	Methanobacteriaceae	Methanosphaera	0	0	0	0	0	0	0	0	0	0	0	0	0	0	0	0	0	0	0	0	0	0	0	0	4	0	54	0	0	0	0	0	0	0	0	0	0	0	0	0	0	0	0	0
Archaea	Euryarchaeota	Thermoplasmata	Thermoplasmatales	Thermoplasmatales Incertae Sedis	Candidatus Methanogranum	0	0	0	0	0	0	0	0	0	0	0	0	0	0	0	0	0	0	0	0	0	0	0	0	0	0	0	0	0	0	0	0	0	0	0	0	0	0	0	0	0	0	0	0
Archaea	Euryarchaeota	Thermoplasmata	Thermoplasmatales	Thermoplasmatales Incertae Sedis	uncultured archaeon	0	0	0	0	0	0	0	0	0	0	0	0	0	0	0	2	0	0	0	0	0	0	0	0	0	0	0	0	0	0	0	0	0	0	0	0	0	0	0	0	0	0	0	0
Bacteria	Actinobacteria	Actinobacteria	Actinomycetales	Actinomycetaceae	Actinomyces	0	4	0	2	8	10	0	11	0	1	1	0	8	0	0	0	0	0	5	7	11	0	0	0	0	0	52	0	0	0	0	11	0	12	24	0	0	0	4	0	4	19	0	0
Bacteria	Actinobacteria	Actinobacteria	Actinomycetales	Actinomycetaceae	Varibaculum	0	0	0	0	0	0	0	0	0	0	0	0	0	0	0	0	0	0	0	0	0	0	0	0	0	0	0	0	0	0	0	0	0	0	0	0	0	0	0	0	0	0	0	0
Bacteria	Actinobacteria	Actinobacteria	Bifidobacteriales	Bifidobacteriaceae	Alloscardovia	0	0	0	0	0	0	0	0	0	0	0	0	0	0	0	0	0	0	0	0	0	0	0	0	0	0	0	0	0	0	0	0	0	0	0	0	0	0	0	0	0	0	0	0
Bacteria	Actinobacteria	Actinobacteria	Bifidobacteriales	Bifidobacteriaceae	Bifidobacterium	17	1027	1164	345	81	291	918	594	718	809	175	220	1561	136	371	1343	10	465	16	77	155	229	10	25	8	1292	275	483	0	171	0	689	22	35	138	150	487	8	730	1571	241	393	799	54
Bacteria	Actinobacteria	Actinobacteria	Bifidobacteriales	Bifidobacteriaceae	Gardnerella	0	0	0	0	0	0	0	0	0	0	0	0	0	0	0	0	0	0	0	0	0	0	0	0	0	0	0	0	0	0	0	0	0	0	0	0	0	0	0	0	0	0	0	0
Bacteria	Actinobacteria	Actinobacteria	Bifidobacteriales	Bifidobacteriaceae	Unassigned	0	0	1	0	0	0	0	0	0	0	0	0	0	0	0	0	0	0	0	0	0	0	0	0	0	0	0	0	0	0	0	0	0	0	0	0	0	0	0	0	0	0	0	0
Bacteria	Actinobacteria	Actinobacteria	Corynebacteriales	Corynebacteriaceae	Corynebacterium	0	0	0	0	0	0	0	0	0	0	0	0	0	0	0	0	0	0	0	0	0	0	0	0	0	0	0	0	0	0	0	0	0	0	0	0	0	0	0	0	0	0	0	0
Bacteria	Actinobacteria	Actinobacteria	Corynebacteriales	Corynebacteriaceae	Corynebacterium 1	0	0	0	0	0	0	0	0	0	0	0	0	0	0	0	0	0	0	0	0	0	0	0	0	0	0	7	0	0	0	0	0	0	0	0	0	0	0	0	0	0	0	0	0
Bacteria	Actinobacteria	Actinobacteria	Micrococcales	Brevibacteriaceae	Brevibacterium	0	0	0	0	0	0	0	0	0	0	0	0	0	0	0	0	0	0	0	0	0	0	0	0	0	0	0	0	0	0	0	0	0	0	0	0	0	0	0	0	0	0	0	0
Bacteria	Actinobacteria	Actinobacteria	Micrococcales	Microbacteriaceae	Pseudoclavibacter	0	0	0	0	0	0	0	0	0	0	0	0	0	0	0	0	0	0	0	0	0	0	0	0	0	0	0	0	0	0	0	0	0	0	0	0	0	0	0	0	0	0	0	0
Bacteria	Actinobacteria	Actinobacteria	Micrococcales	Micrococcaceae	Arthrobacter	0	0	0	0	0	0	0	0	0	0	0	0	0	0	0	0	0	0	0	0	0	0	0	0	0	0	0	0	0	0	0	0	0	0	0	0	0	0	0	0	0	0	0	0
Bacteria	Actinobacteria	Actinobacteria	Micrococcales	Micrococcaceae	Kocuria	0	0	0	0	0	0	0	0	0	0	0	0	0	0	0	0	0	0	0	0	0	0	0	0	0	0	0	0	0	0	0	0	0	0	0	0	0	0	0	0	0	0	0	0
Bacteria	Actinobacteria	Actinobacteria	Micrococcales	Micrococcaceae	Micrococcus	0	0	0	0	0	0	0	0	0	0	0	0	0	0	0	0	0	0	0	0	0	0	0	0	0	0	0	0	0	0	0	0	0	0	0	0	0	0	0	0	0	0	0	0
Bacteria	Actinobacteria	Actinobacteria	Micrococcales	Micrococcaceae	Rothia	0	0	0	0	0	0	0	9	0	0	0	0	0	0	0	0	0	0	0	0	0	0	0	4	0	5	7	0	0	0	0	0	0	0	0	0	0	0	0	0	0	0	0	0
Bacteria	Actinobacteria	Actinobacteria	Micrococcales	Unassigned	Unassigned	0	0	0	0	0	0	0	0	0	0	0	0	0	0	0	0	0	0	0	0	0	0	0	0	0	0	0	0	0	0	0	0	0	0	0	0	0	0	0	0	0	0	0	0
Bacteria	Actinobacteria	Actinobacteria	Propionibacteriales	Propionibacteriaceae	Propionibacterium	0	0	0	0	0	0	0	0	0	0	0	0	0	0	0	0	0	0	0	0	0	0	0	0	0	0	0	0	0	0	0	0	0	0	0	0	0	0	7	0	0	0	0	3
Bacteria	Actinobacteria	Coriobacteriia	Coriobacteriales	Coriobacteriaceae	Atopobium	0	0	0	0	0	0	0	0	0	0	0	0	0	0	0	0	0	0	0	0	0	0	0	0	0	0	2	0	0	9	0	0	0	0	0	0	0	0	0	0	0	0	0	0
Bacteria	Actinobacteria	Coriobacteriia	Coriobacteriales	Coriobacteriaceae	Collinsella	59	0	177	0	166	33	762	104	378	193	19	0	190	217	77	171	16	710	28	318	143	16	0	106	34	180	519	102	15	8	41	267	36	16	0	70	105	68	2140	1284	188	540	184	46
Bacteria	Actinobacteria	Coriobacteriia	Coriobacteriales	Coriobacteriaceae	Coriobacteriaceae UCG-002	0	0	0	0	0	0	0	0	0	0	0	0	0	0	0	0	0	0	0	0	0	0	0	0	0	0	0	0	0	0	0	0	0	0	0	0	0	0	0	0	0	0	0	0
Bacteria	Actinobacteria	Coriobacteriia	Coriobacteriales	Coriobacteriaceae	Coriobacteriaceae UCG-003	0	0	0	0	0	0	0	0	0	0	0	0	0	0	0	0	0	0	0	0	0	0	0	0	0	0	0	0	0	0	0	0	0	0	0	0	0	0	0	0	0	0	0	0
Bacteria	Actinobacteria	Coriobacteriia	Coriobacteriales	Coriobacteriaceae	Eggerthella	0	0	36	16	0	3	0	0	0	0	0	36	0	0	0	0	0	0	0	0	25	0	5	0	0	0	0	0	0	0	12	22	0	0	0	0	0	0	0	0	0	0	0	0
Bacteria	Actinobacteria	Coriobacteriia	Coriobacteriales	Coriobacteriaceae	Enterorhabdus	0	0	0	0	0	0	1	0	0	0	0	0	0	71	0	0	8	0	7	0	0	102	0	26	17	0	0	0	0	0	13	0	6	0	0	0	78	18	0	108	0	0	0	0
Bacteria	Actinobacteria	Coriobacteriia	Coriobacteriales	Coriobacteriaceae	Gordonibacter	0	0	0	0	0	0	0	0	0	0	0	0	0	0	0	0	0	0	0	0	7	0	0	0	0	0	0	0	0	0	0	8	0	0	0	0	0	0	6	0	0	0	0	0
Bacteria	Actinobacteria	Coriobacteriia	Coriobacteriales	Coriobacteriaceae	Senegalimassilia	4	0	0	0	0	0	0	80	0	0	0	0	0	40	13	3	4	0	26	12	0	0	0	11	14	0	130	0	0	0	0	7	3	0	0	0	0	0	324	118	48	0	0	0
Bacteria	Actinobacteria	Coriobacteriia	Coriobacteriales	Coriobacteriaceae	Slackia	0	163	0	0	0	0	0	5	0	0	0	0	0	62	0	43	5	13	24	0	0	107	0	3	21	0	482	0	0	25	0	0	9	0	0	29	0	4	0	122	165	0	0	0
Bacteria	Actinobacteria	Coriobacteriia	Coriobacteriales	Coriobacteriaceae	Unassigned	5	37	0	0	16	0	24	11	12	18	0	0	0	0	0	14	0	0	0	0	46	0	0	0	0	0	118	44	19	0	0	59	0	0	0	8	8	0	95	66	0	0	0	14
Bacteria	Actinobacteria	Coriobacteriia	Coriobacteriales	Coriobacteriaceae	uncultured	0	36	0	0	9	0	41	12	9	14	0	0	9	54	2	71	18	0	0	151	0	0	0	7	18	9	28	0	0	0	0	52	2	0	0	7	21	7	99	44	11	0	3	14
Bacteria	Bacteroidetes	Bacteroidetes VC2.1 Bac22	uncultured bacterium	Unassigned	Unassigned	0	7	1	0	0	0	4	0	0	0	0	0	0	0	0	1	1	0	0	0	14	1	0	0	0	0	0	0	0	3	0	0	0	0	0	0	0	0	0	0	16	0	0	0
Bacteria	Bacteroidetes	Bacteroidia	Bacteroidales	Bacteroidaceae	Bacteroides	3571	5694	38659	1914	3299	3561	5753	953	1083	8947	3812	2111	11484	1763	1978	4686	317	10614	119	1079	4840	1059	5417	595	2345	3312	5255	4463	5760	476	9796	3078	169	5533	8496	347	9833	1497	11868	4785	6111	9886	3330	6029
Bacteria	Bacteroidetes	Bacteroidia	Bacteroidales	Bacteroidales S24-7 group	Unassigned	0	0	0	0	0	0	0	0	0	0	0	0	0	0	0	0	0	0	0	0	0	0	0	0	0	0	0	0	0	0	0	0	0	0	0	0	0	0	0	0	0	0	0	0
Bacteria	Bacteroidetes	Bacteroidia	Bacteroidales	Bacteroidales S24-7 group	uncultured bacterium	0	382	0	0	0	0	159	120	0	0	0	0	0	0	145	16	417	7599	195	1569	0	10	0	0	2381	0	0	0	903	142	0	0	9	0	0	286	2	0	0	0	0	0	0	0
Bacteria	Bacteroidetes	Bacteroidia	Bacteroidales	Bacteroidales S24-7 group	uncultured organism	0	0	0	0	0	0	0	0	0	0	0	0	0	0	0	0	0	0	0	0	0	0	0	0	1	0	0	0	0	0	0	0	0	0	0	0	0	0	0	0	0	0	0	0
Bacteria	Bacteroidetes	Bacteroidia	Bacteroidales	Porphyromonadaceae	Barnesiella	529	379	7630	0	225	305	757	121	1325	0	303	0	1059	55	57	961	105	0	0	78	3902	340	421	370	358	23	777	41	0	4	0	634	14	68	0	36	24	65	174	1046	0	0	87	401
Bacteria	Bacteroidetes	Bacteroidia	Bacteroidales	Porphyromonadaceae	Butyricimonas	0	559	0	0	116	0	66	127	41	0	15	0	55	128	8	59	50	0	0	26	137	80	31	31	129	0	61	5	0	0	165	32	0	0	0	17	214	23	171	81	281	0	28	454
Bacteria	Bacteroidetes	Bacteroidia	Bacteroidales	Porphyromonadaceae	Coprobacter	0	44	0	0	2	25	42	0	96	29	21	5	62	20	0	17	0	0	0	0	31	0	24	105	3	0	0	3	0	0	102	0	0	0	0	9	20	3	10	3	44	0	0	57
Bacteria	Bacteroidetes	Bacteroidia	Bacteroidales	Porphyromonadaceae	Odoribacter	34	0	759	0	76	10	103	19	62	213	19	0	97	84	11	243	16	53	0	31	166	19	18	30	89	0	59	6	0	0	128	34	0	11	0	18	200	4	89	159	0	0	193	126
Bacteria	Bacteroidetes	Bacteroidia	Bacteroidales	Porphyromonadaceae	Parabacteroides	128	948	747	0	496	331	277	384	206	30	349	0	890	652	41	18	147	62	20	183	509	918	256	61	122	5	315	295	98	7	305	591	47	487	0	56	577	101	1085	781	122	359	177	295
Bacteria	Bacteroidetes	Bacteroidia	Bacteroidales	Porphyromonadaceae	Porphyromonas	0	0	0	0	0	0	0	0	0	0	0	0	2	0	0	0	0	2	0	0	0	0	0	0	0	0	0	0	0	0	0	0	0	0	0	0	0	0	0	0	0	0	0	0
Bacteria	Bacteroidetes	Bacteroidia	Bacteroidales	Porphyromonadaceae	Tannerella	0	0	0	0	0	0	0	0	0	0	0	0	0	0	0	0	0	0	0	0	0	0	0	0	0	0	0	0	0	0	0	0	0	0	0	0	0	0	0	0	0	0	0	0
Bacteria	Bacteroidetes	Bacteroidia	Bacteroidales	Porphyromonadaceae	Unassigned	7	4	6	0	0	2	2	0	2	0	2	0	0	0	0	1	0	0	0	0	0	0	1	6	0	0	5	0	0	0	0	2	0	0	0	0	1	0	1	7	0	0	1	1
Bacteria	Bacteroidetes	Bacteroidia	Bacteroidales	Porphyromonadaceae	uncultured	0	6	7	0	2	5	12	0	4	2	4	0	8	5	8	5	2	9	0	4	12	4	10	15	9	0	28	4	1	0	5	25	12	2	1	0	2	0	12	2	14	1	0	83
Bacteria	Bacteroidetes	Bacteroidia	Bacteroidales	Prevotellaceae	Alloprevotella	0	0	0	0	0	1801	0	113	0	0	1101	0	5316	145	0	0	0	0	0	0	0	0	0	0	0	0	0	0	0	153	0	0	1392	0	0	0	0	356	0	0	0	0	0	0
Bacteria	Bacteroidetes	Bacteroidia	Bacteroidales	Prevotellaceae	Paraprevotella	721	2501	0	0	450	0	0	130	1320	0	0	0	0	0	197	0	29	4766	18	193	0	51	698	833	73	0	0	156	655	46	0	1589	15	0	0	0	0	412	161	480	0	0	454	914
Bacteria	Bacteroidetes	Bacteroidia	Bacteroidales	Prevotellaceae	Prevotella	0	0	0	0	0	0	0	0	0	0	0	0	0	0	0	0	0	1	0	0	0	0	8	0	3	0	6	0	0	0	0	0	0	0	0	0	0	0	38	0	0	0	0	0
Bacteria	Bacteroidetes	Bacteroidia	Bacteroidales	Prevotellaceae	Prevotella 1	0	0	0	0	0	0	0	0	0	0	0	0	0	0	0	0	0	0	0	0	0	0	0	0	0	0	0	0	1	0	0	0	0	0	0	0	0	0	0	0	0	0	0	0
Bacteria	Bacteroidetes	Bacteroidia	Bacteroidales	Prevotellaceae	Prevotella 2	0	2174	0	0	0	0	0	0	0	0	0	0	0	0	0	0	0	0	951	0	0	0	0	0	222	0	0	0	0	0	0	1453	1490	0	0	0	0	0	0	68	0	0	0	0
Bacteria	Bacteroidetes	Bacteroidia	Bacteroidales	Prevotellaceae	Prevotella 6	0	0	0	0	0	0	0	0	0	0	0	0	9	0	0	0	0	29	0	0	0	0	0	0	0	0	3	0	0	0	0	0	0	0	0	0	0	0	0	1	0	0	0	0
Bacteria	Bacteroidetes	Bacteroidia	Bacteroidales	Prevotellaceae	Prevotella 7	0	0	0	0	0	0	0	2	3384	0	0	0	0	0	0	0	151	0	183	0	6	1	0	1	0	0	0	0	4017	1223	0	1	179	0	0	0	0	2077	0	426	0	0	7989	0
Bacteria	Bacteroidetes	Bacteroidia	Bacteroidales	Prevotellaceae	Prevotella 9	724	0	12	11	1	17	11	114	6557	0	4	0	3	2743	11077	0	97	18	13140	8150	0	17829	0	1882	1465	0	132	0	9685	14098	0	24	16596	18	9	7742	3	6519	1443	1729	3	0	0	0
Bacteria	Bacteroidetes	Bacteroidia	Bacteroidales	Prevotellaceae	Prevotellaceae Ga6A1 group	0	0	0	0	0	0	0	0	0	0	0	0	0	0	0	15	0	0	0	0	0	0	0	0	0	0	0	0	0	0	0	0	0	0	0	0	0	0	0	0	0	0	0	0
Bacteria	Bacteroidetes	Bacteroidia	Bacteroidales	Prevotellaceae	Prevotellaceae NK3B31 group	0	0	7	0	2959	0	0	0	0	14122	0	0	0	0	0	0	0	0	0	0	0	3	0	0	144	0	204	0	5002	0	0	16675	112	2	0	0	3	0	0	200	0	0	0	0
Bacteria	Bacteroidetes	Bacteroidia	Bacteroidales	Prevotellaceae	Prevotellaceae UCG-001	0	0	0	0	377	0	0	2733	0	0	0	2	0	0	0	933	0	0	0	0	0	0	0	0	0	0	0	0	0	0	0	0	15	0	0	0	0	0	0	0	0	0	0	0
Bacteria	Bacteroidetes	Bacteroidia	Bacteroidales	Prevotellaceae	Prevotellaceae UCG-003	0	0	0	0	0	0	0	0	0	0	0	0	0	0	0	0	0	0	0	0	0	0	0	0	347	0	0	0	0	0	0	0	0	0	0	0	0	0	0	0	0	0	0	0
Bacteria	Bacteroidetes	Bacteroidia	Bacteroidales	Prevotellaceae	Prevotellaceae UCG-004	0	0	0	0	0	0	0	0	0	0	0	0	0	0	0	0	0	0	0	0	0	0	0	0	0	0	0	0	0	0	0	0	0	0	0	0	0	0	0	0	0	0	0	0
Bacteria	Bacteroidetes	Bacteroidia	Bacteroidales	Prevotellaceae	Unassigned	0	0	0	0	0	0	0	0	0	0	0	0	0	0	0	0	0	0	1	0	0	0	0	0	0	0	0	0	2	0	0	0	1	0	0	0	0	0	0	0	0	0	0	0
Bacteria	Bacteroidetes	Bacteroidia	Bacteroidales	Prevotellaceae	uncultured	0	0	0	0	101	25	0	60	0	4	53	0	0	0	0	0	0	0	0	0	0	0	0	0	62	0	0	0	0	0	0	0	272	0	0	0	0	0	10	0	0	0	0	0
Bacteria	Bacteroidetes	Bacteroidia	Bacteroidales	Rikenellaceae	Alistipes	1204	2364	8411	0	1081	32	1687	952	1070	911	42	49	1043	1341	135	1055	705	797	0	782	3012	1237	78	1312	354	117	329	113	261	16	667	698	15	116	0	165	2016	186	2207	2367	1583	0	487	1620
Bacteria	Bacteroidetes	Bacteroidia	Bacteroidales	Rikenellaceae	Rikenella	0	0	0	0	0	0	0	0	0	0	0	0	0	0	0	0	0	0	0	0	0	0	0	0	0	0	0	0	0	0	0	0	0	0	0	0	0	0	0	0	0	0	0	0
Bacteria	Bacteroidetes	Bacteroidia	Bacteroidales	Rikenellaceae	Rikenellaceae RC9 gut group	0	0	0	0	0	0	0	0	0	0	0	0	0	0	0	654	0	0	0	0	0	0	0	0	2735	0	0	0	0	0	0	0	11	0	0	0	0	0	0	3032	0	0	0	0
Bacteria	Bacteroidetes	Bacteroidia	Bacteroidales	Unassigned	Unassigned	9	6	5	5	1	5	2	39	1	1	2	3	3	1	0	11	0	10	1	3	3	2	1	9	480	6	6	4	0	0	1	11	1	2	0	0	5	0	1	5	3	1	0	1
Bacteria	Bacteroidetes	Bacteroidia	Bacteroidales	ratAN060301C	uncultured bacterium	0	0	0	0	0	0	0	0	0	0	0	0	0	0	0	0	0	0	0	0	0	0	0	0	0	0	0	0	0	0	0	0	0	0	0	0	0	0	0	0	0	0	0	0
Bacteria	Bacteroidetes	Bacteroidia	Bacteroidales	uncultured	Unassigned	0	0	0	0	2	0	0	2	0	0	0	0	0	0	0	0	0	0	0	0	0	0	0	0	0	0	0	0	0	0	0	0	0	0	0	0	0	0	0	0	0	0	0	0
Bacteria	Bacteroidetes	Bacteroidia	Bacteroidales	uncultured	uncultured bacterium	0	0	0	0	146	0	0	227	0	0	0	0	0	19	0	0	0	0	0	0	0	0	0	0	0	0	0	133	0	0	0	0	21	0	0	0	0	62	0	206	0	0	0	0
Bacteria	Bacteroidetes	Flavobacteriia	Flavobacteriales	Flavobacteriaceae	Chryseobacterium	0	0	0	0	0	0	0	0	0	0	0	0	0	0	0	0	0	0	0	0	0	0	0	0	0	0	0	0	0	0	0	0	0	0	0	0	0	0	0	0	0	0	0	0
Bacteria	Bacteroidetes	Flavobacteriia	Flavobacteriales	Flavobacteriaceae	Flavobacterium	0	0	0	0	0	0	0	0	8	0	0	0	0	0	0	1	0	0	0	0	0	0	0	0	0	0	0	0	0	0	0	0	0	9	0	0	0	0	0	0	0	0	0	0
Bacteria	Bacteroidetes	Unassigned	Unassigned	Unassigned	Unassigned	4	7	0	0	0	0	13	0	0	0	0	0	2	0	0	0	0	0	0	0	0	0	0	0	0	0	0	0	0	0	1	0	0	0	0	0	0	0	0	0	0	0	0	1
Bacteria	Cyanobacteria	Chloroplast	Cocos nucifera (coconut palm)	Unassigned	Unassigned	0	0	0	0	0	0	0	0	0	0	0	0	0	0	0	0	0	0	0	0	0	0	0	0	0	0	0	0	0	0	0	0	0	0	0	0	0	0	0	0	0	0	0	0
Bacteria	Cyanobacteria	Chloroplast	Phaseolus acutifolius (tepary bean)	Unassigned	Unassigned	0	0	0	0	0	0	0	0	0	5	0	0	0	0	0	0	0	0	0	0	0	0	0	0	0	0	0	0	0	0	0	0	0	0	0	0	0	0	0	0	0	0	0	0
Bacteria	Cyanobacteria	Chloroplast	Unassigned	Unassigned	Unassigned	3	7	24	0	0	7	3	167	18	0	37	0	0	0	0	0	142	0	0	80	7	8	0	5	0	0	0	6	0	0	0	0	0	4	11	0	0	0	7	0	21	0	0	0
Bacteria	Cyanobacteria	Chloroplast	uncultured bacterium	Unassigned	Unassigned	0	0	0	0	0	0	0	0	0	0	0	0	0	0	0	0	0	0	0	0	0	0	0	0	0	0	0	0	0	0	0	0	0	0	0	0	0	0	0	0	0	0	0	0
Bacteria	Cyanobacteria	Melainabacteria	Gastranaerophilales	Unassigned	Unassigned	0	0	0	0	0	0	0	0	0	0	0	0	0	0	0	0	0	0	0	0	0	0	0	0	0	0	0	0	0	0	0	0	0	0	0	0	0	0	0	0	0	0	0	0
Bacteria	Cyanobacteria	Melainabacteria	Gastranaerophilales	uncultured bacterium	Unassigned	0	0	0	0	3	0	0	182	0	0	0	0	0	4	222	0	0	0	0	687	66	0	7	0	0	0	0	0	0	0	3	47	0	0	0	0	0	2013	0	0	0	0	0	0
Bacteria	Cyanobacteria	Melainabacteria	Gastranaerophilales	uncultured cyanobacterium	Unassigned	0	0	0	0	0	0	0	0	0	0	0	0	0	0	0	0	0	0	0	0	0	0	0	0	0	0	0	0	0	0	0	0	0	0	0	0	0	0	0	0	0	0	0	0
Bacteria	Cyanobacteria	Melainabacteria	Gastranaerophilales	uncultured rumen bacterium	Unassigned	0	0	0	0	0	0	0	0	0	0	0	0	0	0	0	0	0	0	0	0	0	0	0	0	4	0	0	0	0	0	0	0	0	0	0	0	0	0	0	0	0	0	0	0
Bacteria	Elusimicrobia	Elusimicrobia	Elusimicrobiales	Elusimicrobiaceae	Elusimicrobium	0	0	0	0	0	0	0	0	0	0	0	0	0	0	0	0	0	0	0	0	0	0	0	0	0	0	0	0	0	0	0	0	0	0	0	0	0	0	0	0	0	0	0	0
Bacteria	Firmicutes	Bacilli	Bacillales	Bacillaceae	Amphibacillus	0	0	0	0	0	0	0	0	0	0	0	0	0	0	0	0	0	0	0	0	0	0	0	0	0	0	0	0	0	0	0	0	0	0	0	0	0	0	0	0	0	0	0	0
Bacteria	Firmicutes	Bacilli	Bacillales	Bacillaceae	Anaerobacillus	0	0	0	0	0	0	0	0	0	0	0	0	0	0	0	0	0	0	0	0	0	0	0	0	0	0	0	0	0	0	0	0	0	0	0	0	0	0	0	0	0	0	0	0
Bacteria	Firmicutes	Bacilli	Bacillales	Bacillaceae	Anoxybacillus	0	0	0	0	0	0	0	0	0	0	0	0	0	0	0	0	0	0	0	0	0	0	0	0	0	0	0	0	0	0	0	0	0	0	0	0	0	0	0	0	0	0	0	0
Bacteria	Firmicutes	Bacilli	Bacillales	Bacillaceae	Bacillus	0	0	0	0	0	0	0	0	0	0	0	0	0	0	0	0	0	0	0	0	0	0	0	0	0	0	0	0	0	0	0	0	0	0	0	0	0	0	0	0	0	0	0	0
Bacteria	Firmicutes	Bacilli	Bacillales	Bacillaceae	Cerasibacillus	0	0	0	0	0	0	0	0	0	0	0	0	0	0	0	0	0	0	0	0	0	0	0	0	0	0	0	0	0	0	0	0	0	0	0	0	0	0	0	0	0	0	0	0
Bacteria	Firmicutes	Bacilli	Bacillales	Bacillaceae	Halolactibacillus	0	0	0	0	0	0	0	0	0	0	0	0	0	0	0	0	0	0	0	0	0	0	0	0	0	0	0	0	0	0	0	0	0	0	0	0	0	0	0	0	0	0	0	0
Bacteria	Firmicutes	Bacilli	Bacillales	Bacillaceae	Oceanobacillus	0	0	0	0	0	0	0	0	0	0	0	0	0	0	0	0	0	0	0	0	0	0	0	0	0	0	0	0	0	0	0	0	0	0	0	0	0	0	0	0	0	0	0	0
Bacteria	Firmicutes	Bacilli	Bacillales	Bacillaceae	Paucisalibacillus	0	0	0	0	0	0	0	0	0	0	0	0	0	0	0	0	0	0	0	0	0	0	0	0	0	0	0	0	0	0	0	0	0	0	0	0	0	0	0	0	0	0	0	0
Bacteria	Firmicutes	Bacilli	Bacillales	Bacillaceae	Unassigned	0	0	0	0	0	0	0	0	0	0	0	0	0	0	0	0	0	0	0	0	0	0	0	0	0	0	0	0	0	0	0	0	0	0	0	0	0	0	0	0	0	0	0	0
Bacteria	Firmicutes	Bacilli	Bacillales	Bacillaceae	Virgibacillus	0	0	0	0	0	0	0	0	0	0	0	0	0	0	0	0	0	0	0	0	0	0	0	0	0	0	0	0	0	0	0	0	0	0	0	0	0	0	0	0	0	0	0	0
Bacteria	Firmicutes	Bacilli	Bacillales	Bacillaceae	uncultured	0	0	0	0	0	0	0	0	0	0	0	0	0	0	0	0	0	0	0	0	0	0	0	0	0	0	0	0	0	0	0	0	0	0	0	0	0	0	0	0	0	0	0	0
Bacteria	Firmicutes	Bacilli	Bacillales	Family XI	Gemella	0	0	2	0	0	0	0	0	0	0	0	0	0	0	0	0	0	0	0	0	0	0	0	0	0	0	0	0	0	0	0	0	0	0	0	0	0	0	0	0	0	0	0	0
Bacteria	Firmicutes	Bacilli	Bacillales	Paenibacillaceae	Paenibacillus	0	0	0	0	0	0	0	0	0	0	0	0	0	0	0	0	0	0	0	0	0	0	0	0	0	0	0	0	0	0	0	0	0	0	0	0	0	0	0	0	0	0	0	0
Bacteria	Firmicutes	Bacilli	Bacillales	Planococcaceae	Planomicrobium	0	0	0	0	0	0	0	0	0	0	0	0	0	0	0	0	0	0	0	0	0	0	0	0	0	0	0	0	0	0	0	0	0	0	0	0	0	0	0	0	0	0	0	0
Bacteria	Firmicutes	Bacilli	Bacillales	Staphylococcaceae	Staphylococcus	0	0	0	0	0	0	0	0	0	0	0	0	0	0	0	0	0	0	0	0	0	0	0	0	0	0	0	0	0	0	0	0	0	0	0	0	0	0	0	0	0	0	0	0
Bacteria	Firmicutes	Bacilli	Lactobacillales	Aerococcaceae	Abiotrophia	0	0	6	2	0	0	0	0	0	0	0	0	0	0	0	0	0	0	0	0	0	0	0	0	0	0	0	0	0	0	0	0	0	0	0	0	0	0	0	0	0	0	0	0
Bacteria	Firmicutes	Bacilli	Lactobacillales	Carnobacteriaceae	Granulicatella	0	0	0	0	0	0	0	0	0	0	0	0	0	0	0	0	0	0	0	0	0	0	0	0	0	0	13	0	0	0	0	0	0	0	13	0	0	0	0	0	0	0	0	0
Bacteria	Firmicutes	Bacilli	Lactobacillales	Carnobacteriaceae	Unassigned	0	0	0	0	0	0	0	0	0	0	0	0	0	0	0	0	0	0	0	0	0	0	0	0	0	0	1	0	0	0	0	0	0	0	0	0	0	0	0	0	0	0	0	0
Bacteria	Firmicutes	Bacilli	Lactobacillales	Enterococcaceae	Enterococcus	0	0	1	0	0	0	0	0	0	0	0	0	0	0	0	18	0	0	0	0	0	0	0	0	0	0	0	0	0	0	0	0	0	0	0	0	71	0	0	0	0	0	0	0
Bacteria	Firmicutes	Bacilli	Lactobacillales	Enterococcaceae	Vagococcus	0	0	0	0	0	0	0	0	0	0	0	0	0	0	0	0	0	0	0	0	0	0	0	0	0	0	0	0	0	0	0	0	0	0	0	0	0	0	0	0	0	0	0	0
Bacteria	Firmicutes	Bacilli	Lactobacillales	Lactobacillaceae	Lactobacillus	0	0	3	253	0	0	0	0	0	10	0	0	2	28	0	11	1	0	0	0	0	30	0	0	0	0	19	0	0	32	0	0	0	0	30	105	89	0	0	0	8	0	0	0
Bacteria	Firmicutes	Bacilli	Lactobacillales	Lactobacillaceae	Pediococcus	0	0	0	22	0	0	0	0	0	0	0	0	0	0	0	0	0	0	0	0	0	0	0	0	0	0	0	0	0	0	0	0	0	0	0	0	0	0	0	0	0	0	0	0
Bacteria	Firmicutes	Bacilli	Lactobacillales	Leuconostocaceae	Fructobacillus	0	0	0	0	0	0	0	0	0	0	0	0	0	0	0	0	0	0	0	0	0	0	0	0	0	0	0	0	0	0	0	0	0	0	0	0	0	0	0	0	0	0	0	0
Bacteria	Firmicutes	Bacilli	Lactobacillales	Leuconostocaceae	Leuconostoc	0	0	0	0	0	0	0	0	0	0	0	0	0	0	0	0	0	0	0	0	0	0	0	0	0	0	0	0	0	0	0	0	0	2	0	0	0	0	0	0	0	0	0	0
Bacteria	Firmicutes	Bacilli	Lactobacillales	Leuconostocaceae	Weissella	0	0	0	0	0	0	0	0	0	0	0	0	0	0	13	0	0	0	0	0	0	0	0	0	0	0	0	0	0	0	0	0	0	0	0	0	0	0	0	0	0	0	0	0
Bacteria	Firmicutes	Bacilli	Lactobacillales	P5D1-392	Unassigned	0	0	0	0	0	0	0	0	0	0	0	0	0	0	0	0	0	0	0	0	0	0	0	0	0	0	0	0	0	0	0	0	0	0	0	0	0	0	0	0	0	0	0	0
Bacteria	Firmicutes	Bacilli	Lactobacillales	Streptococcaceae	Lactococcus	0	0	0	0	0	0	2	0	0	0	0	0	0	0	1	0	0	0	0	0	0	0	0	0	0	0	0	0	0	0	0	0	0	0	3	0	2	0	0	0	0	0	0	0
Bacteria	Firmicutes	Bacilli	Lactobacillales	Streptococcaceae	Streptococcus	15	15	147	41	0	3	58	225	32	22	5	9	48	22	17	0	0	5	101	65	16	0	14	9	0	38	280	19	0	34	20	18	0	25	1009	29	90	0	126	95	210	3	34	103
Bacteria	Firmicutes	Bacilli	Lactobacillales	Streptococcaceae	Unassigned	0	0	0	0	0	0	0	0	0	0	0	0	0	0	0	0	0	0	0	0	0	0	0	0	0	0	0	0	0	0	0	0	0	0	0	0	1	0	0	0	0	0	0	0
Bacteria	Firmicutes	Bacilli	Lactobacillales	Unassigned	Unassigned	0	0	0	3	0	0	0	0	0	0	0	0	0	0	0	0	0	0	2	0	0	0	0	0	0	0	0	0	0	0	0	0	0	0	0	0	0	0	0	0	0	0	0	0
Bacteria	Firmicutes	Bacilli	Unassigned	Unassigned	Unassigned	0	0	0	0	0	0	0	1	0	0	0	0	0	0	0	0	0	0	0	0	0	0	0	0	0	0	0	0	0	0	0	4	0	0	1	0	0	0	0	0	0	0	0	0
Bacteria	Firmicutes	Clostridia	Clostridiales	Christensenellaceae	Catabacter	0	0	0	0	0	0	0	0	0	0	0	0	0	0	0	0	1	0	0	0	0	0	0	0	0	0	0	0	0	0	0	2	0	0	0	0	0	0	10	0	0	0	0	0
Bacteria	Firmicutes	Clostridia	Clostridiales	Christensenellaceae	Christensenellaceae R-7 group	200	127	9	0	146	9	791	2152	114	4	4	27	10	372	353	645	694	36	6	543	200	3824	0	1726	704	0	3632	127	16	7	309	89	73	0	0	57	51	99	935	225	254	0	84	307
Bacteria	Firmicutes	Clostridia	Clostridiales	Christensenellaceae	Unassigned	0	0	0	0	0	0	0	1	0	0	0	0	0	0	0	0	1	0	0	0	0	0	0	0	0	0	1	0	0	0	0	0	0	0	0	0	0	0	0	0	0	0	0	0
Bacteria	Firmicutes	Clostridia	Clostridiales	Christensenellaceae	uncultured	0	7	5	0	0	0	0	2	0	0	0	0	0	1	0	0	23	2	0	0	5	7	0	0	0	0	8	0	0	0	0	28	0	0	0	0	0	0	0	39	0	0	5	0
Bacteria	Firmicutes	Clostridia	Clostridiales	Clostridiaceae 1	Clostridium sensu stricto 1	0	0	19	25	36	2	9	47	55	31	0	8	6	0	10	0	409	11	65	53	30	42	12	12	24	12	327	211	0	10	0	85	15	0	534	0	95	0	102	327	0	0	32	21
Bacteria	Firmicutes	Clostridia	Clostridiales	Clostridiaceae 1	Fonticella	0	0	0	0	0	0	0	0	0	0	0	0	0	0	0	0	0	0	0	0	0	0	0	0	0	0	0	0	0	0	0	0	0	0	0	0	0	0	0	0	0	0	0	0
Bacteria	Firmicutes	Clostridia	Clostridiales	Clostridiaceae 1	Oxobacter	0	0	0	0	0	0	0	0	0	0	0	0	0	0	0	0	0	0	0	0	0	0	0	0	0	0	0	0	0	0	0	0	0	0	0	0	0	0	0	0	0	0	0	0
Bacteria	Firmicutes	Clostridia	Clostridiales	Clostridiaceae 1	Sarcina	0	0	0	0	0	1	0	0	0	0	0	0	0	0	0	0	0	0	0	1	0	0	0	0	0	0	0	0	0	0	0	0	0	0	0	2	0	0	0	3	0	0	0	0
Bacteria	Firmicutes	Clostridia	Clostridiales	Clostridiaceae 1	Unassigned	0	0	0	0	0	1	0	1	0	0	2	1	0	0	0	0	0	0	0	0	0	0	0	0	0	0	0	0	0	0	0	0	0	0	0	0	0	0	0	0	0	0	0	0
Bacteria	Firmicutes	Clostridia	Clostridiales	Clostridiaceae 2	Anoxynatronum	0	0	0	0	0	0	0	0	0	0	0	0	0	0	0	0	1	0	0	0	0	0	0	0	0	0	0	0	0	0	0	0	0	0	0	0	0	0	0	0	0	0	0	0
Bacteria	Firmicutes	Clostridia	Clostridiales	Clostridiaceae 3	uncultured	0	0	0	0	0	0	0	0	0	0	0	0	0	0	0	0	0	0	0	0	0	0	0	0	0	0	0	0	0	0	0	0	0	0	0	0	0	0	0	0	0	0	0	0
Bacteria	Firmicutes	Clostridia	Clostridiales	Clostridiales vadinBB60 group	Unassigned	0	0	2	0	0	0	0	0	0	0	0	0	0	0	0	0	0	0	0	0	0	2	0	0	0	0	0	0	0	0	0	1	1	0	0	0	0	0	0	0	0	0	0	0
Bacteria	Firmicutes	Clostridia	Clostridiales	Clostridiales vadinBB60 group	uncultured bacterium	0	0	3	0	30	0	0	7	0	0	0	0	0	0	0	93	0	4	0	0	36	16	0	25	38	0	124	0	0	0	0	74	49	0	0	2	0	0	0	5	0	0	0	0
Bacteria	Firmicutes	Clostridia	Clostridiales	Clostridiales vadinBB60 group	uncultured organism	0	0	0	0	0	0	0	0	0	0	0	0	0	0	0	0	0	0	0	0	0	0	0	0	11	0	1	0	0	0	0	0	0	0	0	0	0	0	0	0	0	0	0	0
Bacteria	Firmicutes	Clostridia	Clostridiales	Defluviitaleaceae	Defluviitaleaceae UCG-011	5	10	0	0	0	0	0	13	0	0	0	0	0	0	0	4	0	0	0	0	8	0	0	0	11	0	3	0	0	0	3	0	0	0	0	0	0	0	11	2	0	0	4	0
Bacteria	Firmicutes	Clostridia	Clostridiales	Eubacteriaceae	Alkalibacter	0	0	0	0	0	0	0	0	0	0	0	0	0	0	0	0	0	0	0	0	0	0	0	1	0	0	0	0	0	0	0	0	0	0	0	0	0	0	0	0	0	0	0	0
Bacteria	Firmicutes	Clostridia	Clostridiales	Eubacteriaceae	Anaerofustis	0	0	0	0	0	0	0	0	0	0	0	0	0	0	0	0	0	0	0	0	0	0	0	0	0	0	0	0	0	0	0	0	0	0	0	0	0	0	0	0	0	0	0	0
Bacteria	Firmicutes	Clostridia	Clostridiales	Eubacteriaceae	Eubacterium	0	0	0	0	0	0	0	0	0	0	0	0	0	0	0	0	0	0	0	0	0	0	0	0	0	0	3	0	0	0	0	0	0	0	0	0	0	0	0	0	0	0	0	0
Bacteria	Firmicutes	Clostridia	Clostridiales	Family XI	Anaerosalibacter	0	0	0	0	0	0	0	0	0	0	0	0	0	0	0	0	0	0	0	0	0	0	0	0	0	0	0	0	0	0	0	0	0	0	0	0	0	0	0	0	0	0	0	0
Bacteria	Firmicutes	Clostridia	Clostridiales	Family XI	Ezakiella	0	0	0	0	0	0	0	0	0	0	0	0	0	0	0	0	0	0	0	0	0	0	0	0	0	0	0	0	0	0	0	0	0	0	0	0	0	0	0	0	0	0	0	0
Bacteria	Firmicutes	Clostridia	Clostridiales	Family XI	Finegoldia	0	0	0	0	0	0	0	0	0	0	0	0	0	0	0	0	0	0	0	0	0	0	0	0	0	0	0	0	0	0	0	0	0	0	0	0	0	0	0	0	0	0	0	0
Bacteria	Firmicutes	Clostridia	Clostridiales	Family XI	Murdochiella	0	0	0	0	0	0	0	0	0	0	0	0	0	0	0	0	0	0	0	0	0	0	0	0	0	0	0	0	0	0	0	0	0	0	0	0	0	0	0	0	0	0	0	0
Bacteria	Firmicutes	Clostridia	Clostridiales	Family XI	Parvimonas	0	0	0	0	0	0	0	0	0	0	0	0	0	0	0	0	0	0	0	0	0	0	0	0	0	0	2	0	0	0	0	0	0	0	0	0	0	0	0	0	0	0	0	0
Bacteria	Firmicutes	Clostridia	Clostridiales	Family XI	Peptoniphilus	0	0	0	0	0	0	0	0	0	0	0	0	0	0	0	0	0	0	0	0	0	0	0	0	0	0	0	0	0	0	0	0	0	0	0	0	0	0	0	0	0	0	0	0
Bacteria	Firmicutes	Clostridia	Clostridiales	Family XI	Tissierella	0	0	0	0	0	0	0	0	0	0	0	0	0	0	0	0	0	0	0	0	0	0	0	0	0	0	0	0	0	0	0	0	0	0	0	0	0	0	0	0	0	0	0	0
Bacteria	Firmicutes	Clostridia	Clostridiales	Family XI	Unassigned	0	0	0	0	0	0	0	0	0	0	0	0	0	0	0	0	0	0	0	0	0	0	0	0	0	0	0	0	0	0	0	0	0	0	0	0	0	0	0	0	0	0	0	0
Bacteria	Firmicutes	Clostridia	Clostridiales	Family XI	uncultured	0	0	0	0	0	0	0	0	0	0	0	0	0	0	0	0	0	0	0	0	0	0	0	0	0	0	0	0	0	0	0	0	0	0	0	0	0	0	0	0	0	0	0	0
Bacteria	Firmicutes	Clostridia	Clostridiales	Family XIII	Anaerovorax	0	0	0	0	0	0	0	0	0	0	0	0	0	0	0	0	0	0	0	0	0	0	0	0	0	0	0	0	0	0	0	0	0	0	0	0	0	0	0	0	0	0	0	0
Bacteria	Firmicutes	Clostridia	Clostridiales	Family XIII	Family XIII AD3011 group	24	5	9	0	14	0	15	40	10	8	0	0	0	13	0	60	47	5	0	10	123	29	5	5	48	0	44	2	0	0	0	12	10	0	0	1	0	2	45	64	5	0	5	0
Bacteria	Firmicutes	Clostridia	Clostridiales	Family XIII	Family XIII UCG-001	35	0	49	0	15	0	11	1	0	49	0	0	9	8	4	7	0	90	0	18	25	0	0	0	19	8	14	0	0	0	40	44	5	0	0	7	17	10	43	26	0	0	7	18
Bacteria	Firmicutes	Clostridia	Clostridiales	Family XIII	Family XIII UCG-002	0	0	0	0	0	0	0	0	0	0	0	0	0	0	0	0	0	0	0	0	0	0	0	0	0	0	0	0	0	0	0	0	0	0	0	0	0	0	0	0	0	0	0	0
Bacteria	Firmicutes	Clostridia	Clostridiales	Family XIII	Mogibacterium	0	0	0	0	12	0	0	0	0	0	0	0	0	0	0	0	0	0	5	0	0	0	0	0	0	0	0	0	0	0	0	0	0	0	0	0	0	0	0	0	0	0	0	0
Bacteria	Firmicutes	Clostridia	Clostridiales	Family XIII	Unassigned	0	0	0	0	0	0	0	0	1	0	0	0	0	0	0	14	15	0	0	1	0	0	0	0	0	0	1	0	0	0	0	0	0	0	0	1	0	2	7	0	0	0	0	0
Bacteria	Firmicutes	Clostridia	Clostridiales	Family XIII	[Eubacterium] brachy group	0	0	0	0	0	0	3	2	0	0	0	0	5	0	0	0	0	0	0	0	0	0	0	0	0	0	0	0	0	0	0	5	0	0	0	0	0	0	0	0	0	0	0	0
Bacteria	Firmicutes	Clostridia	Clostridiales	Family XIII	[Eubacterium] nodatum group	0	0	0	0	0	0	0	0	0	0	0	0	0	0	0	0	0	3	0	0	0	0	0	0	1	0	13	0	0	0	0	0	0	0	0	0	0	1	0	0	0	0	0	0
Bacteria	Firmicutes	Clostridia	Clostridiales	Family XIII	uncultured	0	0	0	0	0	0	0	0	0	0	0	0	0	0	0	0	0	0	0	0	0	0	0	0	0	0	0	0	0	0	0	0	0	0	0	0	0	0	0	0	0	0	0	0
Bacteria	Firmicutes	Clostridia	Clostridiales	Gracilibacteraceae	Gracilibacter	0	0	0	0	0	0	0	0	0	0	0	0	0	0	0	0	0	0	0	0	0	1	0	0	0	0	0	0	0	0	0	0	0	0	0	0	0	0	0	0	0	0	0	0
Bacteria	Firmicutes	Clostridia	Clostridiales	Gracilibacteraceae	Unassigned	0	0	0	0	0	0	0	0	0	0	0	0	0	0	0	0	0	0	0	0	0	0	0	0	0	0	0	0	0	0	0	0	0	0	0	0	0	0	0	0	0	0	0	0
Bacteria	Firmicutes	Clostridia	Clostridiales	Gracilibacteraceae	uncultured	0	0	0	0	0	0	0	0	0	0	0	0	0	0	0	0	0	0	0	0	0	0	0	0	0	0	0	0	0	0	0	0	0	0	0	0	0	0	0	0	0	0	0	0
Bacteria	Firmicutes	Clostridia	Clostridiales	Lachnospiraceae	Acetitomaculum	0	2	0	0	0	0	0	0	0	0	0	0	0	0	49	0	0	0	0	0	0	0	0	0	0	0	0	0	0	0	0	0	0	0	0	0	0	0	0	0	0	0	0	0
Bacteria	Firmicutes	Clostridia	Clostridiales	Lachnospiraceae	Anaerosporobacter	0	0	0	0	0	0	0	0	0	0	0	0	0	0	0	0	0	0	0	0	0	0	0	0	0	0	0	0	0	0	1	0	0	0	0	0	0	0	0	0	0	0	0	0
Bacteria	Firmicutes	Clostridia	Clostridiales	Lachnospiraceae	Anaerostipes	32	306	37	600	13	9	40	40	64	349	6	39	15	114	37	143	0	197	13	49	143	8	18	28	26	211	47	47	32	0	47	22	0	3	384	2	48	0	65	107	64	292	179	33
Bacteria	Firmicutes	Clostridia	Clostridiales	Lachnospiraceae	Blautia	170	366	152	496	155	39	68	233	202	381	15	457	44	266	307	410	69	140	42	202	498	646	107	119	65	159	213	246	76	43	141	486	2	3	489	27	244	21	361	950	115	1480	249	95
Bacteria	Firmicutes	Clostridia	Clostridiales	Lachnospiraceae	Butyrivibrio	0	0	0	0	0	0	0	1	0	0	0	1	0	0	1	0	0	2	0	0	0	1	0	0	0	0	25	0	0	0	1	0	1259	0	0	0	0	0	0	0	0	0	0	0
Bacteria	Firmicutes	Clostridia	Clostridiales	Lachnospiraceae	Coprococcus 1	8	10	6	0	7	0	14	14	7	26	2	8	0	10	40	12	25	0	0	14	39	7	0	9	31	28	20	102	0	0	0	23	0	0	0	9	16	0	40	78	11	13	34	8
Bacteria	Firmicutes	Clostridia	Clostridiales	Lachnospiraceae	Coprococcus 2	0	1	0	0	0	0	51	308	0	279	0	82	0	75	188	400	23	0	0	125	0	20	0	281	0	0	38	202	0	0	0	228	0	0	0	0	0	35	8	3085	0	0	729	83
Bacteria	Firmicutes	Clostridia	Clostridiales	Lachnospiraceae	Coprococcus 3	3	1	0	0	3	2	1	0	0	2	0	12	0	0	0	0	0	2	0	0	0	2	2	0	1	0	0	0	0	0	0	2	0	5	7	0	0	4	0	0	0	1	0	1
Bacteria	Firmicutes	Clostridia	Clostridiales	Lachnospiraceae	Dorea	38	153	121	0	69	38	107	62	62	145	26	31	48	184	146	54	6	42	59	58	93	37	58	13	57	128	63	155	69	9	75	205	38	36	1	63	34	5	148	459	42	190	56	33
Bacteria	Firmicutes	Clostridia	Clostridiales	Lachnospiraceae	Eisenbergiella	0	0	30	0	0	0	0	0	0	0	0	0	0	0	0	0	0	28	0	0	0	0	0	0	0	0	31	0	0	0	0	0	0	0	0	0	0	0	155	0	0	0	0	0
Bacteria	Firmicutes	Clostridia	Clostridiales	Lachnospiraceae	Epulopiscium	0	0	0	0	0	0	0	0	0	0	0	0	0	0	0	0	0	0	0	0	0	0	0	0	0	0	0	0	0	0	0	0	0	0	0	0	0	0	0	0	0	0	0	0
Bacteria	Firmicutes	Clostridia	Clostridiales	Lachnospiraceae	Fusicatenibacter	1	77	82	533	104	2	168	128	17	144	0	166	33	55	79	35	62	129	2	109	164	17	53	92	65	142	49	93	35	0	108	111	2	0	0	0	57	37	9	189	88	415	249	66
Bacteria	Firmicutes	Clostridia	Clostridiales	Lachnospiraceae	Howardella	1	0	0	0	0	0	0	0	7	0	0	0	0	5	0	0	4	0	7	15	0	0	0	0	11	0	0	0	0	0	0	21	0	0	0	0	0	0	0	69	0	0	0	0
Bacteria	Firmicutes	Clostridia	Clostridiales	Lachnospiraceae	Hungatella	0	9	20	0	0	0	0	0	0	0	0	0	0	0	0	0	0	81	0	0	0	0	0	0	14	0	0	0	0	0	0	0	0	0	0	1	0	0	57	0	0	0	0	0
Bacteria	Firmicutes	Clostridia	Clostridiales	Lachnospiraceae	Incertae Sedis	0	217	209	0	12	0	55	154	3	134	0	105	0	10	355	135	70	72	0	137	190	423	0	40	13	0	129	166	0	1	408	27	2	0	0	21	145	0	29	1	195	0	486	46
Bacteria	Firmicutes	Clostridia	Clostridiales	Lachnospiraceae	Lachnoclostridium	64	270	522	1094	569	2653	205	316	77	131	1624	511	601	1418	214	63	12	2842	387	277	480	173	1143	34	446	414	188	1154	355	55	487	311	92	1574	12042	99	318	180	1454	212	425	1334	226	383
Bacteria	Firmicutes	Clostridia	Clostridiales	Lachnospiraceae	Lachnoclostridium 10	0	0	0	0	0	0	0	0	0	0	0	0	0	0	0	0	0	0	0	0	0	0	0	0	0	0	0	0	0	0	0	0	0	0	0	0	0	0	0	0	0	0	0	0
Bacteria	Firmicutes	Clostridia	Clostridiales	Lachnospiraceae	Lachnoclostridium 5	0	0	0	0	1	0	0	0	0	0	1	1	0	0	0	0	0	0	0	0	1	0	0	0	0	0	0	0	1	0	0	0	0	0	3	0	0	0	0	0	0	0	0	0
Bacteria	Firmicutes	Clostridia	Clostridiales	Lachnospiraceae	Lachnospira	44	127	164	0	94	147	66	1010	27	67	123	49	229	14	1061	174	15	308	69	372	249	30	51	81	57	1622	30	1473	74	44	2130	32	73	0	296	57	86	38	22	121	162	344	398	46
Bacteria	Firmicutes	Clostridia	Clostridiales	Lachnospiraceae	Lachnospiraceae AC2044 group	0	0	0	0	0	0	0	0	0	0	0	0	0	0	0	0	0	0	0	0	0	0	1	0	0	0	0	0	1	0	0	0	0	0	0	0	0	0	0	0	0	0	0	0
Bacteria	Firmicutes	Clostridia	Clostridiales	Lachnospiraceae	Lachnospiraceae FCS020 group	0	19	3	0	0	0	0	0	7	21	0	0	0	0	17	52	59	8	0	10	4	9	0	10	0	21	0	18	0	0	0	0	0	0	0	0	23	0	7	40	6	11	15	0
Bacteria	Firmicutes	Clostridia	Clostridiales	Lachnospiraceae	Lachnospiraceae NC2004 group	0	60	233	0	2	1	20	2	1	294	0	2	2	5	120	22	2	0	0	2	105	3	0	2	2	5	1	102	0	0	5	43	0	0	3	36	177	15	3	4	1	1	0	22
Bacteria	Firmicutes	Clostridia	Clostridiales	Lachnospiraceae	Lachnospiraceae ND3007 group	7	19	0	0	8	2	12	26	18	24	0	40	8	41	83	14	2	30	9	26	9	0	16	0	15	139	47	33	0	0	87	16	0	0	0	8	53	0	0	133	22	66	72	13
Bacteria	Firmicutes	Clostridia	Clostridiales	Lachnospiraceae	Lachnospiraceae NK3A20 group	0	0	0	0	0	0	0	0	0	0	0	0	0	0	0	0	0	0	0	0	0	0	0	0	0	0	0	0	0	0	0	0	0	0	0	0	0	0	0	0	0	0	0	0
Bacteria	Firmicutes	Clostridia	Clostridiales	Lachnospiraceae	Lachnospiraceae NK4A136 group	386	122	423	0	26	0	39	240	46	0	0	30	117	61	424	176	386	213	15	314	259	379	3	144	532	148	43	130	227	0	149	200	519	0	2	33	90	141	501	103	280	0	101	920
Bacteria	Firmicutes	Clostridia	Clostridiales	Lachnospiraceae	Lachnospiraceae NK4B4 group	0	0	0	0	0	0	0	0	0	0	0	0	0	0	0	0	0	0	0	0	2	0	0	0	0	0	55	0	0	0	0	0	0	0	0	0	0	0	0	0	0	0	0	0
Bacteria	Firmicutes	Clostridia	Clostridiales	Lachnospiraceae	Lachnospiraceae UCG-001	0	322	15	0	23	0	8	13	25	39	0	54	9	0	391	49	21	66	0	81	167	0	0	0	8	101	0	864	0	0	32	39	10	0	0	23	18	20	18	19	0	0	109	0
Bacteria	Firmicutes	Clostridia	Clostridiales	Lachnospiraceae	Lachnospiraceae UCG-003	0	0	0	0	0	0	0	0	0	0	0	0	0	0	0	0	6	0	0	0	0	0	0	0	0	0	0	1	0	0	87	0	0	0	0	0	0	0	0	0	0	0	0	30
Bacteria	Firmicutes	Clostridia	Clostridiales	Lachnospiraceae	Lachnospiraceae UCG-004	440	4019	200	1	343	840	25	541	2359	3987	1044	112	648	277	192	1122	94	2975	163	110	1714	282	110	171	17	104	108	509	158	0	780	176	61	508	73	49	159	210	239	293	45	200	609	7
Bacteria	Firmicutes	Clostridia	Clostridiales	Lachnospiraceae	Lachnospiraceae UCG-005	2	470	0	0	0	1	0	19	56	0	1	0	251	149	0	94	60	0	0	0	0	103	0	62	1	53	6	16	0	0	0	44	75	0	0	16	0	0	34	19	0	7	306	25
Bacteria	Firmicutes	Clostridia	Clostridiales	Lachnospiraceae	Lachnospiraceae UCG-006	0	0	0	0	0	0	0	0	0	0	0	0	0	0	0	0	0	0	0	0	0	0	0	0	0	0	0	0	0	0	0	0	0	0	0	0	0	0	0	0	0	0	0	0
Bacteria	Firmicutes	Clostridia	Clostridiales	Lachnospiraceae	Lachnospiraceae UCG-007	0	0	0	0	0	0	0	0	0	0	0	0	0	0	0	0	0	0	0	0	0	0	0	0	0	0	0	0	0	0	0	0	0	0	0	0	0	0	0	0	0	0	0	0
Bacteria	Firmicutes	Clostridia	Clostridiales	Lachnospiraceae	Lachnospiraceae UCG-008	1	20	1	2	4	0	8	13	2	5	0	0	1	1	4	1	11	14	1	3	14	1	0	3	41	8	3	9	8	0	6	21	0	0	4	1	0	1	1	5	8	4	0	3
Bacteria	Firmicutes	Clostridia	Clostridiales	Lachnospiraceae	Lachnospiraceae UCG-009	0	0	0	0	0	0	0	0	0	0	0	0	0	0	0	0	0	0	0	0	0	0	0	0	0	0	0	0	0	0	0	0	0	0	0	0	0	0	0	0	0	0	0	0
Bacteria	Firmicutes	Clostridia	Clostridiales	Lachnospiraceae	Lachnospiraceae UCG-010	0	0	0	0	0	24	0	0	0	0	20	0	1	0	19	6	5	0	0	12	0	0	0	0	0	17	1	0	0	0	10	0	0	4	0	0	0	0	0	0	0	0	3	0
Bacteria	Firmicutes	Clostridia	Clostridiales	Lachnospiraceae	Lactonifactor	0	0	0	0	0	0	0	0	0	0	0	0	0	1	0	0	0	0	0	0	0	0	0	0	0	0	0	0	0	0	0	0	0	0	0	0	0	0	0	0	0	0	0	0
Bacteria	Firmicutes	Clostridia	Clostridiales	Lachnospiraceae	Marvinbryantia	0	10	0	0	0	0	0	1	0	0	0	0	0	4	0	58	20	0	0	0	12	0	0	0	0	0	8	0	0	0	15	0	0	0	0	0	5	0	0	13	0	0	0	5
Bacteria	Firmicutes	Clostridia	Clostridiales	Lachnospiraceae	Mobilitalea	0	1	0	0	0	0	0	0	0	0	0	0	0	0	1	0	0	0	0	0	1	0	0	0	0	0	0	0	0	0	0	0	0	0	0	0	0	0	0	0	0	0	0	0
Bacteria	Firmicutes	Clostridia	Clostridiales	Lachnospiraceae	Moryella	0	0	0	0	0	0	0	0	0	0	0	0	0	0	0	0	0	0	0	0	0	0	0	0	0	0	0	0	0	0	0	0	0	0	0	0	0	0	0	0	0	0	0	0
Bacteria	Firmicutes	Clostridia	Clostridiales	Lachnospiraceae	Oribacterium	0	0	0	0	0	0	0	0	0	0	0	0	0	0	0	0	0	0	0	0	0	0	0	0	12	0	1	0	0	0	0	0	0	0	0	0	0	0	0	0	0	0	0	0
Bacteria	Firmicutes	Clostridia	Clostridiales	Lachnospiraceae	Pseudobutyrivibrio	1	916	3	1	326	621	194	102	270	878	320	1	517	930	490	393	124	918	203	254	381	7	792	4	249	2011	147	3250	789	200	731	1317	69	85	3	1	233	61	45	552	414	977	691	2
Bacteria	Firmicutes	Clostridia	Clostridiales	Lachnospiraceae	Roseburia	123	769	462	0	90	72	180	329	205	118	33	338	712	193	643	353	548	1749	130	416	288	289	156	109	159	956	16	5630	788	11	339	1702	334	5	604	66	226	81	759	573	144	82	1568	499
Bacteria	Firmicutes	Clostridia	Clostridiales	Lachnospiraceae	Shuttleworthia	0	0	43	0	0	0	0	0	15	0	0	0	0	0	0	0	0	0	0	0	0	0	0	0	0	0	0	0	0	0	0	7	0	0	0	0	0	0	0	0	11	0	0	0
Bacteria	Firmicutes	Clostridia	Clostridiales	Lachnospiraceae	Tyzzerella	116	0	0	0	19	5	0	0	0	0	0	0	0	0	0	0	0	25	0	0	40	0	70	0	0	0	0	0	0	0	0	0	0	0	8	0	0	0	0	0	0	0	0	0
Bacteria	Firmicutes	Clostridia	Clostridiales	Lachnospiraceae	Tyzzerella 3	9	69	0	0	0	24	0	0	0	0	13	34	52	0	0	0	0	0	0	0	32	0	10	15	0	0	4	61	0	0	127	0	0	0	0	9	0	10	0	5	0	110	58	7
Bacteria	Firmicutes	Clostridia	Clostridiales	Lachnospiraceae	Tyzzerella 4	0	0	0	145	0	0	0	0	0	0	0	0	0	0	0	0	0	153	0	0	0	0	43	0	0	0	0	0	0	0	0	0	0	0	1133	0	0	0	2	0	0	0	0	0
Bacteria	Firmicutes	Clostridia	Clostridiales	Lachnospiraceae	Unassigned	75	455	505	1633	265	94	104	606	105	130	64	284	167	213	378	306	178	386	61	148	516	236	224	37	211	226	296	193	199	21	1175	208	67	54	964	38	123	113	272	489	377	369	652	191
Bacteria	Firmicutes	Clostridia	Clostridiales	Lachnospiraceae	Vallitalea	0	0	0	0	0	0	0	0	0	0	0	0	0	0	0	0	0	0	0	0	0	0	0	0	0	0	0	0	0	0	0	0	0	0	0	0	0	0	0	0	0	0	0	0
Bacteria	Firmicutes	Clostridia	Clostridiales	Lachnospiraceae	[Eubacterium] hallii group	20	98	101	0	37	30	18	31	30	164	24	62	40	68	44	68	15	90	0	73	91	9	28	17	8	65	0	71	25	0	67	55	13	0	65	17	51	0	77	343	29	98	98	26
Bacteria	Firmicutes	Clostridia	Clostridiales	Lachnospiraceae	[Eubacterium] oxidoreducens group	0	0	0	0	8	0	7	2	13	0	0	0	0	0	5	0	0	0	0	0	34	1	0	1	2	0	1	0	0	0	1	45	0	1	0	0	0	0	1	0	15	0	0	0
Bacteria	Firmicutes	Clostridia	Clostridiales	Lachnospiraceae	[Eubacterium] ruminantium group	0	0	0	0	217	0	0	0	0	0	0	0	0	36	25	0	42	0	0	12	0	436	0	61	143	0	19	0	0	6	0	147	0	0	0	349	0	37	23	6	0	0	46	0
Bacteria	Firmicutes	Clostridia	Clostridiales	Lachnospiraceae	[Eubacterium] ventriosum group	0	7	114	0	9	0	12	21	19	20	0	11	50	0	47	112	0	299	0	11	4	18	7	5	97	131	49	59	32	0	14	189	0	0	0	0	41	13	22	51	5	30	11	27
Bacteria	Firmicutes	Clostridia	Clostridiales	Lachnospiraceae	[Ruminococcus] gauvreauii group	29	11	16	0	18	0	0	28	0	18	0	0	0	22	0	10	0	19	0	14	0	0	14	0	25	22	0	0	17	0	0	16	0	0	117	0	0	5	39	71	0	43	37	16
Bacteria	Firmicutes	Clostridia	Clostridiales	Lachnospiraceae	uncultured	85	344	384	30	158	589	33	333	9	250	357	378	110	531	365	175	26	788	59	122	268	104	180	52	99	234	34	1133	203	1	617	44	307	951	188	59	48	94	357	308	131	336	321	368
Bacteria	Firmicutes	Clostridia	Clostridiales	Lachnospiraceae	unidentified	0	0	0	0	0	0	0	0	0	0	0	0	0	0	0	0	0	0	0	0	0	0	0	0	0	0	0	0	0	0	0	0	0	0	0	0	0	0	0	0	0	0	0	0
Bacteria	Firmicutes	Clostridia	Clostridiales	Peptococcaceae	Peptococcus	0	12	0	0	14	0	0	22	0	0	0	0	0	0	27	5	0	0	4	0	0	0	0	0	6	0	0	0	0	0	0	0	2	0	0	0	0	5	0	0	0	0	0	0
Bacteria	Firmicutes	Clostridia	Clostridiales	Peptococcaceae	uncultured	0	0	1	0	6	0	17	21	0	0	0	0	0	6	4	0	0	0	0	9	77	7	0	0	30	0	47	0	0	0	0	2	2	0	0	0	5	0	24	0	0	0	0	0
Bacteria	Firmicutes	Clostridia	Clostridiales	Peptostreptococcaceae	Intestinibacter	0	1	0	2	2	0	2	1	0	1	6	0	0	0	1	2	0	2	0	1	1	0	3	0	2	2	3	0	0	0	0	0	1	0	2	0	2	1	2	0	0	0	0	2
Bacteria	Firmicutes	Clostridia	Clostridiales	Peptostreptococcaceae	Peptoclostridium	0	29	403	358	18	74	193	135	80	93	45	27	17	7	169	0	275	19	155	151	80	36	59	220	52	15	408	135	0	32	10	351	26	45	275	0	271	4	121	385	60	1	17	26
Bacteria	Firmicutes	Clostridia	Clostridiales	Peptostreptococcaceae	Romboutsia	0	0	0	0	0	0	0	0	0	0	0	0	0	0	1	0	0	0	0	0	0	0	0	0	0	0	55	0	0	0	0	0	0	0	0	0	0	0	0	0	0	0	0	0
Bacteria	Firmicutes	Clostridia	Clostridiales	Peptostreptococcaceae	Terrisporobacter	0	0	0	0	0	0	0	0	0	0	0	0	0	0	0	0	0	0	0	0	0	0	0	0	0	0	0	0	0	0	0	0	0	0	1	0	0	0	0	0	0	0	0	0
Bacteria	Firmicutes	Clostridia	Clostridiales	Peptostreptococcaceae	Unassigned	0	0	0	0	0	0	0	1	1	0	0	0	0	0	0	0	0	1	0	0	0	1	0	2	0	0	2	0	0	0	0	1	0	0	2	0	0	0	0	0	0	1	0	0
Bacteria	Firmicutes	Clostridia	Clostridiales	Ruminococcaceae	Acetanaerobacterium	0	0	0	0	0	0	0	0	0	0	0	0	0	0	0	0	0	0	0	0	0	0	0	0	0	0	0	0	0	0	0	0	0	0	0	0	0	0	0	0	0	0	0	0
Bacteria	Firmicutes	Clostridia	Clostridiales	Ruminococcaceae	Anaerofilum	0	0	0	0	0	0	0	0	0	0	0	0	0	0	0	0	0	0	0	0	0	0	0	0	0	0	0	0	0	0	0	0	0	0	0	0	0	0	0	0	0	0	0	0
Bacteria	Firmicutes	Clostridia	Clostridiales	Ruminococcaceae	Anaerotruncus	11	73	18	0	521	0	9	54	124	8	0	0	10	181	10	169	101	189	0	149	115	103	4	19	263	0	140	5	0	0	0	3	65	0	0	0	53	157	373	17	72	0	44	44
Bacteria	Firmicutes	Clostridia	Clostridiales	Ruminococcaceae	Candidatus Soleaferrea	0	0	0	0	0	0	0	0	0	0	0	0	0	0	0	0	0	0	0	0	7	0	0	0	0	0	0	0	0	0	0	13	0	0	0	0	0	0	0	0	0	0	0	0
Bacteria	Firmicutes	Clostridia	Clostridiales	Ruminococcaceae	Faecalibacterium	128	1211	1675	6	218	275	399	389	243	823	147	628	118	721	2374	1510	104	1078	290	377	435	207	76	561	220	6900	473	6163	284	543	883	1619	278	0	642	198	769	92	162	2439	378	1125	1446	596
Bacteria	Firmicutes	Clostridia	Clostridiales	Ruminococcaceae	Fastidiosipila	0	0	0	0	0	0	0	0	0	0	0	0	0	0	0	0	0	0	0	0	0	0	0	0	0	0	0	0	0	0	0	0	0	0	0	0	0	0	0	0	0	0	0	0
Bacteria	Firmicutes	Clostridia	Clostridiales	Ruminococcaceae	Flavonifractor	32	0	257	143	14	44	52	1	0	27	32	126	159	0	0	0	0	295	0	0	155	0	66	0	0	0	13	0	0	0	24	16	0	47	0	0	0	0	81	19	102	0	0	19
Bacteria	Firmicutes	Clostridia	Clostridiales	Ruminococcaceae	Hydrogenoanaerobacterium	0	0	0	0	0	0	0	0	0	10	0	0	0	0	0	15	0	0	0	0	0	0	0	0	54	0	13	0	0	0	0	0	0	0	0	0	0	0	10	0	0	0	0	0
Bacteria	Firmicutes	Clostridia	Clostridiales	Ruminococcaceae	Intestinimonas	1	1	0	0	0	0	5	0	0	0	0	0	0	0	0	0	0	0	0	0	3	1	0	0	0	0	0	0	0	0	3	0	0	0	0	0	0	0	0	0	1	0	0	0
Bacteria	Firmicutes	Clostridia	Clostridiales	Ruminococcaceae	Oscillibacter	0	1	0	0	1	0	0	0	0	0	0	0	4	0	0	0	8	0	0	0	0	8	0	0	1	0	36	0	1	0	0	0	0	0	0	0	6	0	2	0	1	0	0	0
Bacteria	Firmicutes	Clostridia	Clostridiales	Ruminococcaceae	Oscillospira	0	0	40	0	13	0	8	0	15	0	0	0	1	0	0	0	0	0	0	0	16	0	0	0	0	0	1	0	0	0	0	17	14	0	0	0	0	0	0	0	11	0	0	0
Bacteria	Firmicutes	Clostridia	Clostridiales	Ruminococcaceae	Papillibacter	0	0	0	0	0	0	0	0	0	0	0	0	0	0	0	0	0	0	0	0	0	0	0	0	1	0	0	0	0	0	0	0	0	0	0	0	0	0	0	0	0	0	0	0
Bacteria	Firmicutes	Clostridia	Clostridiales	Ruminococcaceae	Pseudoflavonifractor	23	0	0	0	21	0	9	0	10	0	0	0	0	0	0	0	0	0	1	0	28	0	0	0	0	0	0	0	0	0	0	13	0	0	0	0	0	0	0	0	26	0	0	0
Bacteria	Firmicutes	Clostridia	Clostridiales	Ruminococcaceae	Ruminiclostridium	44	296	47	0	38	63	23	121	54	139	51	202	111	86	47	87	0	456	22	91	202	95	44	98	73	240	82	501	42	4	292	95	0	28	134	33	23	18	56	218	36	184	211	58
Bacteria	Firmicutes	Clostridia	Clostridiales	Ruminococcaceae	Ruminiclostridium 1	0	0	0	0	0	0	0	0	3	0	0	0	0	0	0	1	0	0	0	0	0	0	0	0	0	0	0	0	0	0	0	0	0	0	0	0	0	0	0	0	0	0	0	0
Bacteria	Firmicutes	Clostridia	Clostridiales	Ruminococcaceae	Ruminiclostridium 5	7	119	82	12	45	1	63	83	26	40	2	2	28	10	26	3	29	85	4	82	58	72	20	25	81	45	173	39	0	1	19	41	0	0	94	0	22	0	394	38	27	15	282	79
Bacteria	Firmicutes	Clostridia	Clostridiales	Ruminococcaceae	Ruminiclostridium 6	166	34	1049	0	9	0	9	7	6	0	0	30	0	142	1	0	23	0	0	9	0	12	0	161	12	0	204	16	0	0	0	0	7	0	0	0	0	110	122	29	0	0	0	31
Bacteria	Firmicutes	Clostridia	Clostridiales	Ruminococcaceae	Ruminiclostridium 9	18	23	231	0	114	11	22	22	33	0	13	26	291	31	20	43	17	417	18	29	332	17	53	20	27	4	25	5	0	0	42	36	54	55	1	2	39	30	12	36	218	21	19	6
Bacteria	Firmicutes	Clostridia	Clostridiales	Ruminococcaceae	Ruminococcaceae NK4A214 group	4	97	4	0	53	1	23	424	225	466	0	465	135	155	64	111	274	603	69	258	102	482	16	1743	100	235	187	352	3	9	55	27	12	1	0	30	49	63	488	399	40	0	474	339
Bacteria	Firmicutes	Clostridia	Clostridiales	Ruminococcaceae	Ruminococcaceae UCG-002	5	1291	0	0	466	0	527	651	741	0	0	0	54	230	161	996	1647	0	35	378	0	376	0	807	2451	1	1787	299	80	0	88	179	294	0	0	300	82	371	973	446	42	0	205	253
Bacteria	Firmicutes	Clostridia	Clostridiales	Ruminococcaceae	Ruminococcaceae UCG-003	0	233	198	0	37	8	18	143	45	114	2	5	9	17	118	264	122	0	22	183	0	166	0	101	64	26	28	190	94	23	64	0	37	0	0	91	15	70	49	142	0	27	16	49
Bacteria	Firmicutes	Clostridia	Clostridiales	Ruminococcaceae	Ruminococcaceae UCG-004	0	1	0	0	0	7	0	12	0	0	18	0	0	45	0	0	0	0	0	0	0	1	80	0	0	6	0	0	0	0	0	0	0	0	0	2	0	0	93	0	9	0	0	39
Bacteria	Firmicutes	Clostridia	Clostridiales	Ruminococcaceae	Ruminococcaceae UCG-005	0	56	17	0	25	4	45	387	58	8	0	0	15	102	141	191	186	37	18	160	157	442	0	529	190	1	360	69	0	0	25	45	102	0	0	2	8	118	491	118	9	0	45	31
Bacteria	Firmicutes	Clostridia	Clostridiales	Ruminococcaceae	Ruminococcaceae UCG-007	0	0	0	0	1	0	0	0	0	0	0	0	0	0	1	0	0	0	0	0	0	0	0	0	0	0	14	0	0	0	0	0	0	0	0	0	5	1	0	0	0	0	0	0
Bacteria	Firmicutes	Clostridia	Clostridiales	Ruminococcaceae	Ruminococcaceae UCG-008	0	0	0	0	0	0	0	0	0	0	0	0	0	0	0	0	1	0	0	0	0	0	0	0	0	0	0	0	0	0	0	0	0	0	0	0	0	0	0	3	0	0	0	0
Bacteria	Firmicutes	Clostridia	Clostridiales	Ruminococcaceae	Ruminococcaceae UCG-009	11	0	0	0	0	0	0	9	0	0	0	0	15	0	0	0	11	11	0	0	22	0	0	1	49	0	11	0	0	0	0	0	23	0	0	0	21	0	17	0	0	0	0	0
Bacteria	Firmicutes	Clostridia	Clostridiales	Ruminococcaceae	Ruminococcaceae UCG-010	0	58	4	0	16	0	7	11	12	5	0	0	19	0	22	251	91	0	0	81	31	95	0	89	56	0	126	0	0	0	0	32	35	0	0	0	12	19	124	1	0	0	0	0
Bacteria	Firmicutes	Clostridia	Clostridiales	Ruminococcaceae	Ruminococcaceae UCG-011	0	1	0	0	15	0	0	3	7	0	0	0	2	0	0	4	0	0	0	8	0	0	0	0	0	0	0	1	0	0	0	0	0	0	0	0	9	0	0	0	0	0	0	0
Bacteria	Firmicutes	Clostridia	Clostridiales	Ruminococcaceae	Ruminococcaceae UCG-013	63	194	84	177	24	6	88	66	80	115	8	80	3	115	79	241	44	62	0	45	151	21	20	23	20	209	31	165	24	13	115	66	0	12	0	33	45	40	48	108	40	120	204	93
Bacteria	Firmicutes	Clostridia	Clostridiales	Ruminococcaceae	Ruminococcaceae UCG-014	5	49	145	0	0	0	403	1168	1692	158	0	192	0	110	313	1268	5475	0	0	650	0	3070	65	27	233	0	1510	0	0	0	379	152	19	0	0	110	0	53	917	702	0	0	1044	454
Bacteria	Firmicutes	Clostridia	Clostridiales	Ruminococcaceae	Ruminococcaceae V9D2013 group	0	0	0	0	0	0	0	0	0	0	0	0	0	0	0	0	0	0	0	0	0	0	0	0	0	0	0	0	0	0	0	0	0	0	0	0	0	0	0	0	0	0	0	0
Bacteria	Firmicutes	Clostridia	Clostridiales	Ruminococcaceae	Ruminococcus 1	156	266	64	0	46	1	15	744	89	10	0	40	0	175	130	83	28	48	5	98	14	341	0	28	283	4	40	275	3	37	11	1	55	0	2	0	6	0	43	491	2	0	116	469
Bacteria	Firmicutes	Clostridia	Clostridiales	Ruminococcaceae	Ruminococcus 2	12	775	0	0	227	89	145	123	13	137	154	33	0	0	629	152	17	334	0	79	84	44	1972	50	156	0	560	424	53	249	0	1480	10	0	0	72	122	79	120	0	766	0	0	382
Bacteria	Firmicutes	Clostridia	Clostridiales	Ruminococcaceae	Sporobacter	0	0	0	0	0	0	0	0	0	0	0	0	0	0	0	0	0	0	0	0	0	0	0	0	0	0	0	0	0	0	0	0	0	0	0	0	0	0	0	0	0	0	0	0
Bacteria	Firmicutes	Clostridia	Clostridiales	Ruminococcaceae	Subdoligranulum	553	1517	2685	0	296	173	334	787	246	1071	111	180	244	2926	344	265	708	791	141	427	1412	804	236	54	587	267	59	684	346	63	704	241	89	0	0	269	887	53	525	862	545	287	719	506
Bacteria	Firmicutes	Clostridia	Clostridiales	Ruminococcaceae	Unassigned	34	1699	247	0	247	47	118	523	105	552	40	1	13	540	75	104	234	45	115	358	72	373	6	538	176	155	42	98	312	30	236	500	58	2	1	83	170	105	764	235	225	8	78	1202
Bacteria	Firmicutes	Clostridia	Clostridiales	Ruminococcaceae	[Eubacterium] coprostanoligenes group	60	208	59	0	378	0	41	680	1244	38	0	30	0	34	44	128	1027	43	39	73	204	1335	4	369	499	26	324	93	745	9	64	183	88	0	0	74	31	288	3184	832	71	0	1128	1383
Bacteria	Firmicutes	Clostridia	Clostridiales	Ruminococcaceae	uncultured	186	114	281	0	175	27	141	209	109	115	14	14	476	94	7	190	112	459	41	39	612	301	124	178	309	39	237	8	35	0	94	240	61	92	0	8	129	67	840	259	363	4	74	34
Bacteria	Firmicutes	Clostridia	Clostridiales	Unassigned	Unassigned	2	17	4	15	12	4	3	12	0	1	3	0	6	334	131	10	2	9	6	221	5	10	2	6	352	6	706	5	13	14	3	7	15	1	3	81	1	96	601	14	11	1	0	10
Bacteria	Firmicutes	Clostridia	Thermoanaerobacterales	Thermoanaerobacteraceae	Gelria	0	0	5	0	1	0	12	0	9	0	0	0	0	0	0	1	0	0	0	0	0	0	0	0	10	0	33	0	0	0	0	0	0	0	0	0	0	0	0	0	0	0	0	0
Bacteria	Firmicutes	Clostridia	Unassigned	Unassigned	Unassigned	0	0	0	0	0	0	0	0	0	0	0	0	0	0	0	0	0	0	0	0	0	0	0	0	0	0	0	0	0	0	0	0	0	0	0	0	0	0	0	0	0	0	0	0
Bacteria	Firmicutes	Erysipelotrichia	Erysipelotrichales	Erysipelotrichaceae	Allobaculum	0	0	0	0	0	0	0	0	0	0	0	0	0	0	0	0	0	0	0	0	0	0	0	0	0	0	0	0	0	0	0	0	0	0	0	0	0	0	0	0	0	0	0	0
Bacteria	Firmicutes	Erysipelotrichia	Erysipelotrichales	Erysipelotrichaceae	Asteroleplasma	0	0	0	0	0	0	0	0	0	0	0	0	0	0	0	0	0	0	0	0	0	0	0	0	0	0	29	0	0	0	0	0	0	0	0	0	0	0	0	0	0	0	0	0
Bacteria	Firmicutes	Erysipelotrichia	Erysipelotrichales	Erysipelotrichaceae	Candidatus Stoquefichus	0	0	0	0	0	0	0	0	0	0	0	0	0	0	0	0	0	0	0	0	0	0	0	0	0	0	0	0	0	0	0	0	0	0	0	0	0	0	22	0	0	0	0	0
Bacteria	Firmicutes	Erysipelotrichia	Erysipelotrichales	Erysipelotrichaceae	Catenibacterium	0	0	0	0	0	0	21	0	0	0	0	0	149	0	35	0	0	0	56	63	0	0	0	0	56	0	0	0	0	8	0	0	74	0	0	0	0	19	0	2232	0	0	0	0
Bacteria	Firmicutes	Erysipelotrichia	Erysipelotrichales	Erysipelotrichaceae	Dielma	0	0	0	0	0	0	0	0	4	0	0	0	0	0	0	0	0	0	0	0	0	0	0	0	6	0	0	0	0	0	0	0	0	0	0	0	0	0	0	0	1	0	0	0
Bacteria	Firmicutes	Erysipelotrichia	Erysipelotrichales	Erysipelotrichaceae	Erysipelatoclostridium	0	0	7	51	0	0	0	1	0	0	0	3	0	0	0	0	0	0	0	0	3	0	2	0	0	0	7	0	2	0	70	0	0	8	19	0	0	0	5	5	0	0	0	0
Bacteria	Firmicutes	Erysipelotrichia	Erysipelotrichales	Erysipelotrichaceae	Erysipelotrichaceae UCG-001	0	0	0	0	0	0	0	0	0	0	0	0	0	0	0	0	6	0	0	0	0	0	0	0	0	0	0	0	0	0	0	0	0	0	0	0	0	0	0	0	0	0	0	0
Bacteria	Firmicutes	Erysipelotrichia	Erysipelotrichales	Erysipelotrichaceae	Erysipelotrichaceae UCG-003	10	68	0	224	182	14	0	97	80	49	11	19	0	42	15	11	0	179	0	16	59	16	74	6	8	65	37	109	0	0	91	117	5	11	838	7	13	6	81	25	111	50	46	25
Bacteria	Firmicutes	Erysipelotrichia	Erysipelotrichales	Erysipelotrichaceae	Erysipelotrichaceae UCG-004	0	0	0	0	0	0	0	0	0	0	0	0	0	0	0	0	0	0	0	0	0	0	0	0	0	0	0	0	0	0	0	0	0	0	0	0	0	0	0	0	0	0	0	0
Bacteria	Firmicutes	Erysipelotrichia	Erysipelotrichales	Erysipelotrichaceae	Erysipelotrichaceae UCG-010	0	0	0	0	0	0	0	0	0	0	0	0	0	0	0	0	0	0	0	0	0	0	0	0	0	0	0	0	0	0	0	0	0	0	0	0	0	0	0	0	0	0	0	0
Bacteria	Firmicutes	Erysipelotrichia	Erysipelotrichales	Erysipelotrichaceae	Faecalicoccus	0	0	0	0	0	0	0	0	0	0	0	0	0	0	0	0	0	0	0	0	0	0	0	0	0	0	1	0	0	0	0	0	0	0	0	0	0	0	0	0	0	0	0	0
Bacteria	Firmicutes	Erysipelotrichia	Erysipelotrichales	Erysipelotrichaceae	Faecalitalea	0	0	0	19	0	0	0	0	0	0	0	0	0	0	0	0	0	0	0	0	0	0	3	0	0	0	0	0	0	0	0	0	0	3	17	0	0	0	0	0	0	0	0	0
Bacteria	Firmicutes	Erysipelotrichia	Erysipelotrichales	Erysipelotrichaceae	Holdemanella	0	0	0	0	5	0	0	77	0	0	0	0	6	30	111	0	6	0	61	28	0	0	0	53	19	0	355	0	95	0	0	0	39	0	0	0	0	0	606	0	0	0	0	0
Bacteria	Firmicutes	Erysipelotrichia	Erysipelotrichales	Erysipelotrichaceae	Holdemania	0	0	1	0	0	0	0	0	0	2	0	0	3	0	0	0	2	13	0	0	6	0	9	6	0	0	5	0	3	0	0	0	0	18	0	0	0	0	9	0	5	0	0	0
Bacteria	Firmicutes	Erysipelotrichia	Erysipelotrichales	Erysipelotrichaceae	Incertae Sedis	0	0	0	7	0	0	0	0	0	0	0	0	0	0	0	0	0	14	0	0	0	0	0	0	0	0	2	0	0	0	0	0	0	0	34	0	0	0	27	0	0	0	0	0
Bacteria	Firmicutes	Erysipelotrichia	Erysipelotrichales	Erysipelotrichaceae	Solobacterium	0	0	0	0	0	0	0	0	0	0	0	0	0	0	0	0	3	0	0	0	0	0	0	0	0	0	0	0	0	0	0	0	0	0	0	0	0	0	27	0	0	0	0	0
Bacteria	Firmicutes	Erysipelotrichia	Erysipelotrichales	Erysipelotrichaceae	Turicibacter	0	0	10	0	0	0	20	12	0	0	0	0	0	0	0	0	75	0	10	20	0	0	0	4	5	8	173	0	0	0	3	0	0	0	59	0	51	0	0	38	13	0	0	4
Bacteria	Firmicutes	Erysipelotrichia	Erysipelotrichales	Erysipelotrichaceae	Unassigned	0	0	0	0	0	0	0	0	0	0	0	0	0	0	0	0	0	0	0	0	0	0	8	0	0	0	0	0	0	0	0	0	0	0	0	0	0	0	0	0	0	0	0	0
Bacteria	Firmicutes	Erysipelotrichia	Erysipelotrichales	Erysipelotrichaceae	uncultured	0	0	0	0	0	0	0	0	2	0	0	0	0	0	0	0	0	0	0	0	0	0	0	0	83	0	18	0	0	0	0	0	0	0	0	0	1	0	1	0	0	0	0	0
Bacteria	Firmicutes	Negativicutes	Selenomonadales	Acidaminococcaceae	Acidaminococcus	1100	0	0	0	527	0	0	0	0	0	0	0	8606	93	0	0	576	12214	586	13	2645	0	0	0	0	0	19	0	0	294	0	0	0	0	0	0	0	0	0	0	414	0	0	0
Bacteria	Firmicutes	Negativicutes	Selenomonadales	Acidaminococcaceae	Phascolarctobacterium	208	920	0	0	538	0	92	0	0	0	1	0	6	0	0	0	2	5	167	1	1	2272	915	1295	2265	0	164	22	0	3	0	0	290	0	0	1164	124	2886	0	31	0	0	0	0
Bacteria	Firmicutes	Negativicutes	Selenomonadales	Acidaminococcaceae	Succiniclasticum	1	0	0	0	1	0	0	0	0	0	0	0	0	0	0	0	0	0	0	0	0	0	0	0	0	0	0	0	0	0	0	0	0	0	0	0	0	0	0	0	0	0	0	0
Bacteria	Firmicutes	Negativicutes	Selenomonadales	Acidaminococcaceae	Unassigned	1	0	0	0	0	1	0	0	0	0	2	0	2	4	0	0	0	21	0	0	0	0	0	0	0	0	0	0	0	0	0	0	0	0	0	0	0	0	0	0	0	0	0	0
Bacteria	Firmicutes	Negativicutes	Selenomonadales	Acidaminococcaceae	uncultured	0	0	0	0	0	0	0	0	0	0	0	0	0	0	0	0	0	0	0	0	0	0	0	0	0	0	0	0	0	0	0	0	0	0	0	0	0	0	0	0	0	0	0	0
Bacteria	Firmicutes	Negativicutes	Selenomonadales	Unassigned	Unassigned	564	1	0	0	1	16	0	215	0	0	24	3	0	0	9	0	38	0	0	0	0	1	0	0	0	0	0	0	0	0	0	0	0	0	0	1	0	1	0	0	0	0	0	0
Bacteria	Firmicutes	Negativicutes	Selenomonadales	Veillonellaceae	Allisonella	11	0	0	0	0	0	0	0	31	0	0	0	34	48	0	0	0	0	98	26	3	37	0	0	0	0	0	59	31	0	0	0	6	0	0	0	0	0	0	0	0	0	14	164
Bacteria	Firmicutes	Negativicutes	Selenomonadales	Veillonellaceae	Anaeroglobus	0	0	0	0	0	0	0	0	0	0	0	0	0	0	0	0	0	0	0	0	0	0	0	0	0	0	0	0	0	0	0	0	0	0	0	0	0	0	0	0	0	0	0	0
Bacteria	Firmicutes	Negativicutes	Selenomonadales	Veillonellaceae	Anaerovibrio	0	0	0	0	0	0	0	0	0	0	0	0	0	0	0	0	0	0	0	0	0	0	0	0	33	0	0	0	0	0	0	0	0	0	0	0	0	0	0	0	0	0	0	0
Bacteria	Firmicutes	Negativicutes	Selenomonadales	Veillonellaceae	Dialister	272	0	976	800	0	446	284	0	3671	2183	236	320	4316	5579	1567	1059	2784	1812	2141	727	4125	0	0	0	22	1463	756	1973	2477	666	1558	3173	287	0	0	0	1269	0	2820	1380	995	2126	959	2942
Bacteria	Firmicutes	Negativicutes	Selenomonadales	Veillonellaceae	Megamonas	0	0	0	0	476	5906	0	0	0	0	5820	0	0	0	0	0	0	0	0	0	0	0	20267	0	0	0	0	0	0	0	0	0	0	0	0	0	0	0	0	22	0	0	0	0
Bacteria	Firmicutes	Negativicutes	Selenomonadales	Veillonellaceae	Megasphaera	0	0	0	46	625	15	9016	1	0	702	0	0	0	637	0	0	1178	0	1289	0	1	0	628	0	0	0	0	490	1	3997	0	0	0	0	0	0	0	0	0	690	0	0	0	121
Bacteria	Firmicutes	Negativicutes	Selenomonadales	Veillonellaceae	Mitsuokella	0	0	0	0	0	0	0	0	0	0	0	0	0	10	0	0	560	0	154	0	0	0	0	0	0	0	0	0	0	0	0	0	152	0	0	0	0	0	0	0	0	0	0	0
Bacteria	Firmicutes	Negativicutes	Selenomonadales	Veillonellaceae	Negativicoccus	0	0	0	0	0	0	0	0	0	0	0	0	0	0	0	0	0	0	0	0	0	0	0	0	0	0	0	0	0	0	0	0	0	0	0	0	0	0	0	0	0	0	0	0
Bacteria	Firmicutes	Negativicutes	Selenomonadales	Veillonellaceae	Selenomonas	0	0	0	0	0	0	0	0	0	0	0	0	0	0	0	0	1	0	0	0	0	0	0	0	0	0	0	0	0	0	0	0	0	0	0	0	0	0	0	0	0	0	0	0
Bacteria	Firmicutes	Negativicutes	Selenomonadales	Veillonellaceae	Selenomonas 1	0	0	0	0	0	0	0	0	0	0	0	0	0	0	0	0	0	0	0	0	0	0	0	0	0	0	0	0	0	0	0	0	0	0	0	0	0	0	0	0	0	0	0	0
Bacteria	Firmicutes	Negativicutes	Selenomonadales	Veillonellaceae	Selenomonas 3	0	0	0	0	0	0	0	0	0	0	0	0	0	0	0	0	0	0	0	0	0	0	0	0	0	0	0	0	0	0	0	0	0	0	0	0	0	0	0	0	0	0	0	0
Bacteria	Firmicutes	Negativicutes	Selenomonadales	Veillonellaceae	Unassigned	0	0	0	5	0	1	1	0	2	1	0	0	1	2	0	0	4	0	1	0	0	0	0	0	0	3	0	1	2	3	0	0	0	0	1	0	0	0	0	0	0	0	0	0
Bacteria	Firmicutes	Negativicutes	Selenomonadales	Veillonellaceae	Veillonella	0	15	16	3567	0	47	0	63	0	0	12	40	1	0	53	69	52	0	12	0	4	0	11	8	0	681	9	20	1	3	17	147	0	576	665	0	67	0	0	0	13	21	27	122
Bacteria	Firmicutes	Negativicutes	Selenomonadales	Veillonellaceae	uncultured	0	0	0	0	0	0	0	442	0	0	0	0	0	0	0	0	0	0	0	0	0	0	0	0	0	0	0	1	0	0	0	0	1	0	0	0	0	0	0	0	0	0	0	0
Bacteria	Firmicutes	Unassigned	Unassigned	Unassigned	Unassigned	0	0	0	1	1	2	1	2	1	2	0	0	2	5	4	3	1	0	2	0	1	0	0	1	0	0	2	2	0	0	0	0	1	0	2	1	0	0	1	1	2	0	0	0
Bacteria	Fusobacteria	Fusobacteriia	Fusobacteriales	Fusobacteriaceae	Cetobacterium	0	0	0	0	0	0	0	0	0	0	0	0	0	0	0	0	0	0	0	0	0	0	0	0	0	0	0	0	0	0	0	0	0	0	0	0	0	0	0	0	0	0	0	0
Bacteria	Fusobacteria	Fusobacteriia	Fusobacteriales	Fusobacteriaceae	Fusobacterium	0	0	0	0	0	0	0	0	0	0	0	0	0	0	0	0	0	0	0	0	0	0	0	0	0	0	0	0	0	0	0	0	46	0	0	0	0	0	0	0	0	0	0	0
Bacteria	Fusobacteria	Fusobacteriia	Fusobacteriales	Leptotrichiaceae	Sneathia	0	0	0	0	0	0	0	0	0	0	0	0	0	0	0	0	0	0	0	0	0	0	0	0	0	0	0	0	0	0	0	0	0	0	0	0	0	0	0	0	0	0	0	0
Bacteria	Fusobacteria	Fusobacteriia	Fusobacteriales	Unassigned	Unassigned	0	0	0	0	0	0	0	0	0	0	0	0	0	0	0	0	0	0	0	0	0	0	0	0	0	0	0	0	0	0	0	0	0	0	0	0	0	0	0	0	0	0	0	0
Bacteria	Fusobacteria	Fusobacteriia	Fusobacteriales	boneC3G7	uncultured bacterium	0	0	0	0	0	0	0	0	0	0	0	0	0	0	0	0	0	0	0	0	0	0	0	0	0	0	0	0	0	0	0	0	0	0	0	0	0	0	0	0	0	0	0	0
Bacteria	Lentisphaerae	Lentisphaeria	Victivallales	Victivallaceae	Victivallis	0	0	0	0	0	0	0	6	0	0	0	0	0	4	0	15	0	0	0	0	0	0	0	0	6	0	0	0	0	0	0	0	34	0	0	0	0	0	0	0	0	0	0	0
Bacteria	Proteobacteria	Alphaproteobacteria	Caulobacterales	Caulobacteraceae	Brevundimonas	0	0	0	0	0	0	0	0	0	0	0	0	0	0	0	0	0	0	0	0	0	0	0	0	0	0	0	0	0	0	0	0	0	0	0	0	0	0	0	0	0	0	0	0
Bacteria	Proteobacteria	Alphaproteobacteria	Caulobacterales	Caulobacteraceae	uncultured	0	0	0	0	0	0	0	0	0	0	0	0	0	0	0	0	0	0	0	0	0	0	0	0	0	0	0	0	0	0	0	0	0	0	0	0	0	0	0	0	0	0	0	0
Bacteria	Proteobacteria	Alphaproteobacteria	Rhizobiales	Brucellaceae	Ochrobactrum	0	0	0	0	0	0	0	0	0	0	0	0	0	0	0	0	0	0	0	0	0	0	0	0	0	0	0	0	0	0	0	0	0	0	0	0	0	0	0	0	0	0	0	0
Bacteria	Proteobacteria	Alphaproteobacteria	Rhizobiales	Brucellaceae	Pseudochrobactrum	0	0	0	0	0	0	0	0	0	0	0	0	0	0	0	0	0	0	0	0	0	0	0	0	0	0	0	0	0	0	0	0	0	0	0	0	0	0	0	0	0	0	0	0
Bacteria	Proteobacteria	Alphaproteobacteria	Rhizobiales	Rhizobiaceae	Rhizobium	0	0	0	0	0	0	0	0	5	0	0	0	0	0	0	0	0	0	0	0	0	0	0	0	0	0	0	0	0	0	0	0	0	0	0	0	0	0	0	0	0	0	0	0
Bacteria	Proteobacteria	Alphaproteobacteria	Rhodospirillales	Rhodospirillaceae	Thalassospira	0	0	0	0	0	0	11	25	0	0	0	0	0	144	0	0	4	0	0	0	0	5	0	0	0	0	15	115	0	0	0	0	14	0	0	0	0	4	4	0	115	0	0	37
Bacteria	Proteobacteria	Alphaproteobacteria	Rhodospirillales	Rhodospirillaceae	uncultured	0	0	0	0	0	0	0	0	0	0	0	0	0	0	0	0	0	0	0	0	0	0	0	0	0	0	0	0	0	0	0	0	39	0	0	0	0	0	0	0	0	0	0	0
Bacteria	Proteobacteria	Alphaproteobacteria	Rickettsiales	Mitochondria	Betula platyphylla	0	0	0	0	0	0	0	19	0	0	0	0	0	0	0	0	0	0	0	0	0	0	0	0	0	0	0	0	0	0	0	0	0	0	0	0	0	0	0	0	0	0	0	0
Bacteria	Proteobacteria	Alphaproteobacteria	Rickettsiales	Mitochondria	Linum usitatissimum (flax)	0	0	0	0	0	0	0	0	0	0	0	0	0	0	0	0	0	0	0	0	0	0	0	0	0	0	0	0	0	0	0	0	0	0	0	0	0	0	0	0	0	0	0	0
Bacteria	Proteobacteria	Alphaproteobacteria	Rickettsiales	Mitochondria	Lupinus angustifolius (narrow-leaved blue lupine)	0	0	3	0	0	0	0	0	0	0	0	0	0	0	0	0	0	0	0	0	0	0	0	0	0	0	0	0	0	0	0	0	0	0	0	0	0	0	0	0	0	0	0	0
Bacteria	Proteobacteria	Alphaproteobacteria	Rickettsiales	Mitochondria	Nelumbo nucifera	0	0	0	0	0	0	0	0	0	0	0	0	0	0	0	0	0	0	0	0	0	0	0	0	0	0	0	0	0	0	0	0	0	0	0	0	0	0	0	0	0	0	0	0
Bacteria	Proteobacteria	Alphaproteobacteria	Rickettsiales	Mitochondria	Solanum melongena (eggplant)	0	0	0	0	0	0	0	0	4	0	0	0	0	0	0	0	0	0	0	0	0	0	0	0	0	0	0	0	0	0	0	0	0	0	0	0	0	0	0	0	0	0	0	0
Bacteria	Proteobacteria	Alphaproteobacteria	Rickettsiales	Mitochondria	Unassigned	0	0	0	0	0	0	0	0	0	0	0	2	0	0	0	0	31	0	0	12	0	0	0	0	0	0	0	0	0	0	0	0	0	0	0	0	0	0	0	0	2	0	0	0
Bacteria	Proteobacteria	Betaproteobacteria	Burkholderiales	Alcaligenaceae	Achromobacter	0	0	0	0	0	0	0	0	0	0	0	0	0	0	0	0	0	0	0	0	0	0	0	0	0	0	0	0	0	0	0	0	0	0	0	0	0	0	0	0	0	0	0	0
Bacteria	Proteobacteria	Betaproteobacteria	Burkholderiales	Alcaligenaceae	Alcaligenes	0	0	0	0	0	0	0	0	0	0	0	0	0	0	0	0	0	0	0	0	0	0	0	0	0	0	0	0	0	0	0	0	0	0	0	0	0	0	0	0	0	0	0	0
Bacteria	Proteobacteria	Betaproteobacteria	Burkholderiales	Alcaligenaceae	Parasutterella	375	791	0	5269	3	1821	16	8	39	36	1384	426	19	1	11	19	0	57	7	28	2345	43	0	205	0	7	0	92	0	6	303	675	0	418	0	0	194	0	0	4	392	1022	12	3
Bacteria	Proteobacteria	Betaproteobacteria	Burkholderiales	Alcaligenaceae	Sutterella	0	0	18	0	500	120	69	10	191	67	207	0	332	0	190	16	4	262	51	6	0	42	16	0	44	260	152	892	0	34	0	0	361	0	0	68	314	0	13	53	6	241	102	195
Bacteria	Proteobacteria	Betaproteobacteria	Burkholderiales	Alcaligenaceae	Unassigned	0	0	0	0	0	0	0	0	0	0	0	0	0	0	0	0	0	0	0	0	0	0	0	0	0	0	0	0	0	0	0	0	0	0	0	0	0	0	0	0	0	0	0	0
Bacteria	Proteobacteria	Betaproteobacteria	Burkholderiales	Burkholderiaceae	Limnobacter	0	0	0	0	0	0	0	0	0	0	0	0	0	0	0	0	0	0	0	0	0	0	0	0	0	0	0	0	0	0	0	0	0	0	0	0	0	0	0	0	0	0	0	0
Bacteria	Proteobacteria	Betaproteobacteria	Burkholderiales	Comamonadaceae	Acidovorax	0	0	0	0	0	0	0	0	4	0	0	0	0	0	0	0	0	0	0	0	0	0	0	0	0	0	0	0	0	0	0	0	0	0	0	0	0	0	0	0	0	0	0	0
Bacteria	Proteobacteria	Betaproteobacteria	Burkholderiales	Comamonadaceae	Comamonas	0	0	0	0	0	0	0	0	0	0	0	0	0	0	0	0	0	0	0	0	0	0	0	0	0	0	0	0	0	0	0	0	0	0	0	0	0	0	0	0	0	0	0	0
Bacteria	Proteobacteria	Betaproteobacteria	Burkholderiales	Comamonadaceae	Pseudorhodoferax	0	0	0	0	0	0	0	0	0	0	0	0	0	0	0	0	0	0	0	0	0	0	0	0	0	0	0	0	0	0	0	0	0	0	0	0	0	0	0	0	0	0	0	0
Bacteria	Proteobacteria	Betaproteobacteria	Burkholderiales	Comamonadaceae	Unassigned	0	0	0	0	0	0	0	0	0	0	0	0	0	0	0	0	0	0	0	0	0	0	0	0	0	0	0	0	0	0	0	0	0	0	0	0	0	0	0	0	0	0	0	0
Bacteria	Proteobacteria	Betaproteobacteria	Burkholderiales	Comamonadaceae	uncultured	0	0	0	0	0	0	0	0	1	0	0	0	0	0	0	0	0	0	0	0	0	0	0	0	0	0	0	0	0	0	0	0	0	0	0	0	0	0	0	0	0	0	0	0
Bacteria	Proteobacteria	Betaproteobacteria	Burkholderiales	Oxalobacteraceae	Herbaspirillum	0	0	0	0	0	0	0	0	19	0	0	0	0	0	0	0	0	0	0	0	39	0	0	0	0	0	0	0	0	0	0	0	0	0	0	0	0	0	0	0	0	0	0	0
Bacteria	Proteobacteria	Betaproteobacteria	Burkholderiales	Oxalobacteraceae	Janthinobacterium	0	0	0	0	0	0	0	0	0	0	0	0	0	0	0	0	0	0	0	0	0	0	0	0	0	0	0	0	0	0	0	0	0	0	0	0	0	0	0	0	0	0	0	0
Bacteria	Proteobacteria	Betaproteobacteria	Burkholderiales	Oxalobacteraceae	Massilia	0	0	0	0	0	0	0	0	0	0	0	0	0	0	0	0	0	0	0	0	0	0	0	0	0	0	0	0	0	0	0	0	0	0	0	0	0	0	0	0	0	0	0	0
Bacteria	Proteobacteria	Betaproteobacteria	Burkholderiales	Oxalobacteraceae	Oxalobacter	0	0	0	0	32	0	0	10	0	0	0	0	0	10	0	0	25	0	0	8	0	34	0	0	8	0	17	89	0	0	10	0	0	0	0	0	0	15	0	10	0	0	19	5
Bacteria	Proteobacteria	Betaproteobacteria	Burkholderiales	Oxalobacteraceae	Paucimonas	0	0	0	0	0	0	0	0	0	0	0	0	0	0	0	0	0	0	0	0	0	0	0	0	0	0	0	0	0	0	0	0	0	0	0	0	0	0	0	0	0	0	0	0
Bacteria	Proteobacteria	Betaproteobacteria	Burkholderiales	Oxalobacteraceae	Unassigned	0	0	0	0	0	0	0	0	0	0	0	0	0	0	0	0	0	0	0	0	2	0	0	0	0	0	0	0	0	0	1	0	0	0	0	0	0	0	0	0	0	0	0	1
Bacteria	Proteobacteria	Betaproteobacteria	Burkholderiales	Oxalobacteraceae	Undibacterium	0	0	0	0	1	0	0	0	0	0	0	0	0	0	0	0	0	0	0	0	0	0	0	0	0	0	0	0	0	0	0	0	0	0	0	0	0	0	0	0	0	0	0	0
Bacteria	Proteobacteria	Betaproteobacteria	Burkholderiales	Unassigned	Unassigned	0	0	0	0	0	0	0	0	0	0	0	0	0	0	0	0	0	0	0	0	0	0	0	0	0	0	0	0	0	0	0	0	0	0	0	0	0	0	0	0	0	0	0	0
Bacteria	Proteobacteria	Betaproteobacteria	Neisseriales	Neisseriaceae	Neisseria	0	0	0	0	0	0	0	0	0	0	0	0	0	0	0	0	0	0	0	0	0	0	0	0	0	0	0	0	0	0	0	0	0	0	0	0	0	0	0	0	0	0	0	0
Bacteria	Proteobacteria	Betaproteobacteria	Neisseriales	Neisseriaceae	uncultured	0	0	0	0	0	0	0	0	0	0	0	0	0	0	0	0	0	0	0	0	0	0	0	0	0	0	0	0	0	0	0	0	0	0	0	0	0	0	0	0	0	0	0	0
Bacteria	Proteobacteria	Betaproteobacteria	Nitrosomonadales	Gallionellaceae	Candidatus Nitrotoga	0	0	0	0	0	0	0	0	0	0	0	0	0	0	0	0	0	0	0	0	0	0	0	0	0	0	0	0	0	0	0	0	0	0	0	0	0	0	0	0	0	0	0	0
Bacteria	Proteobacteria	Betaproteobacteria	UCT N117	iron-reducing bacterium enrichment culture clone FEA_2_G1	Unassigned	0	0	0	0	0	0	0	0	0	0	0	0	0	0	0	0	0	0	0	0	0	0	0	0	0	0	0	0	0	0	0	0	0	0	0	0	0	0	0	0	0	0	0	0
Bacteria	Proteobacteria	Betaproteobacteria	Unassigned	Unassigned	Unassigned	0	0	0	0	0	0	0	0	0	0	0	0	0	0	0	0	0	0	0	0	0	0	0	0	0	0	0	0	0	0	0	0	0	0	0	0	0	0	0	0	0	0	0	0
Bacteria	Proteobacteria	Deltaproteobacteria	Desulfovibrionales	Desulfovibrionaceae	Bilophila	2	0	152	0	15	250	31	9	8	7	166	0	48	34	5	15	10	360	2	27	0	30	12	32	10	0	56	34	0	0	39	43	0	0	0	10	0	5	36	15	0	11	15	47
Bacteria	Proteobacteria	Deltaproteobacteria	Desulfovibrionales	Desulfovibrionaceae	Desulfovibrio	310	0	0	0	95	123	0	532	13	0	108	0	0	383	0	5	271	0	0	83	43	0	102	0	507	0	307	0	21	50	14	83	94	0	0	0	0	184	868	0	79	0	0	73
Bacteria	Proteobacteria	Deltaproteobacteria	Desulfovibrionales	Desulfovibrionaceae	Unassigned	0	0	0	0	0	0	0	0	0	0	0	0	0	0	0	0	0	0	0	0	0	0	0	0	0	0	0	0	0	0	0	0	0	0	0	0	0	0	0	0	0	0	0	0
Bacteria	Proteobacteria	Deltaproteobacteria	Desulfovibrionales	Desulfovibrionaceae	uncultured	0	0	0	0	0	0	0	0	0	0	0	0	0	0	0	0	0	0	0	0	0	0	0	0	0	0	0	0	0	0	0	0	0	0	0	0	0	0	11	0	0	0	0	0
Bacteria	Proteobacteria	Epsilonproteobacteria	Campylobacterales	Campylobacteraceae	Campylobacter	0	0	0	0	0	0	0	0	0	0	0	0	0	0	0	0	0	0	0	0	0	0	0	0	0	0	0	0	0	0	0	0	0	0	0	0	0	0	0	3	0	0	0	0
Bacteria	Proteobacteria	Epsilonproteobacteria	Campylobacterales	Helicobacteraceae	Helicobacter	0	0	0	0	0	0	0	0	0	0	0	0	0	0	0	0	0	0	0	0	0	0	0	0	0	0	0	0	0	0	0	0	0	0	0	0	0	0	0	0	0	0	0	0
Bacteria	Proteobacteria	Gammaproteobacteria	Aeromonadales	Succinivibrionaceae	Anaerobiospirillum	0	0	0	0	0	24	0	0	0	0	16	0	0	0	0	0	0	0	0	0	0	0	0	0	0	0	0	0	0	0	0	0	0	0	0	0	0	0	0	0	0	0	0	0
Bacteria	Proteobacteria	Gammaproteobacteria	Aeromonadales	Succinivibrionaceae	Succinivibrio	0	0	0	0	0	0	0	0	0	0	0	0	0	0	360	0	0	0	0	0	0	0	0	0	0	0	0	0	0	0	0	0	0	0	0	0	0	1544	0	0	0	0	0	0
Bacteria	Proteobacteria	Gammaproteobacteria	Aeromonadales	Succinivibrionaceae	Unassigned	0	0	0	0	0	0	0	0	0	0	0	0	0	0	0	0	0	0	0	0	0	0	0	0	0	0	0	0	0	0	0	0	0	0	0	0	0	24	0	0	0	0	0	0
Bacteria	Proteobacteria	Gammaproteobacteria	B38	uncultured bacterium	Unassigned	0	0	1	0	0	0	0	0	0	0	0	0	0	0	0	11	0	1	0	1	0	0	0	0	0	0	0	0	0	0	0	0	0	1	2	1	0	0	1	0	0	0	0	0
Bacteria	Proteobacteria	Gammaproteobacteria	Enterobacteriales	Enterobacteriaceae	Budvicia	0	0	0	0	0	0	0	0	0	0	0	0	0	0	0	0	0	0	0	0	0	0	0	0	0	0	0	0	0	0	0	0	0	0	0	0	0	0	0	0	0	0	0	0
Bacteria	Proteobacteria	Gammaproteobacteria	Enterobacteriales	Enterobacteriaceae	Citrobacter	0	0	0	0	0	0	0	0	0	0	0	0	0	0	0	0	0	0	0	0	4	0	0	0	0	0	0	0	0	0	0	0	0	0	2	0	0	0	0	0	0	0	0	0
Bacteria	Proteobacteria	Gammaproteobacteria	Enterobacteriales	Enterobacteriaceae	Cronobacter	0	0	0	0	0	0	0	0	0	0	0	0	0	0	0	3	0	0	0	0	0	0	0	0	0	0	0	0	0	0	0	0	0	0	1	0	0	0	0	0	0	0	0	0
Bacteria	Proteobacteria	Gammaproteobacteria	Enterobacteriales	Enterobacteriaceae	Enterobacter	0	0	102	0	0	46	0	19	0	0	21	0	0	0	0	3153	0	0	0	31	0	0	0	0	9	0	108	0	0	0	0	0	0	34	113	342	0	0	0	0	0	0	12	22
Bacteria	Proteobacteria	Gammaproteobacteria	Enterobacteriales	Enterobacteriaceae	Erwinia	0	0	0	0	0	0	0	0	0	0	0	0	0	0	0	0	0	0	0	0	0	0	0	0	0	0	0	0	0	0	0	0	0	0	0	0	0	0	0	0	0	0	0	0
Bacteria	Proteobacteria	Gammaproteobacteria	Enterobacteriales	Enterobacteriaceae	Escherichia-Shigella	0	60	187	138	19	0	149	14	14	0	7	8	232	0	0	81	0	254	0	26	0	56	13	21	39	19	176	0	30	0	3	0	11	7690	25296	28	25	11	428	47	359	21	31	19
Bacteria	Proteobacteria	Gammaproteobacteria	Enterobacteriales	Enterobacteriaceae	Ewingella	0	0	0	0	0	0	0	0	0	0	0	0	0	0	0	0	0	0	0	0	0	0	0	0	0	0	0	0	0	0	0	0	0	0	0	0	618	0	0	0	0	0	0	0
Bacteria	Proteobacteria	Gammaproteobacteria	Enterobacteriales	Enterobacteriaceae	Hafnia	0	0	0	0	0	0	0	0	0	0	0	0	0	0	0	0	0	0	0	0	0	0	0	0	0	0	0	0	0	0	0	0	0	0	0	0	2059	0	0	0	0	0	0	0
Bacteria	Proteobacteria	Gammaproteobacteria	Enterobacteriales	Enterobacteriaceae	Klebsiella	0	0	0	0	0	0	0	0	0	0	0	0	0	0	0	3	0	0	0	0	0	0	0	0	0	0	0	0	0	0	0	0	0	0	0	0	0	0	0	0	0	0	0	0
Bacteria	Proteobacteria	Gammaproteobacteria	Enterobacteriales	Enterobacteriaceae	Kluyvera	0	0	0	0	0	0	0	0	0	0	0	0	0	0	0	0	0	0	0	0	0	0	0	0	0	0	0	0	0	0	0	0	0	0	0	0	0	0	0	0	0	0	0	0
Bacteria	Proteobacteria	Gammaproteobacteria	Enterobacteriales	Enterobacteriaceae	Moellerella	0	0	0	0	0	0	0	0	0	0	0	0	0	0	0	0	0	0	0	0	0	0	0	0	0	0	0	0	0	0	0	0	0	0	0	0	5	0	0	0	0	0	0	0
Bacteria	Proteobacteria	Gammaproteobacteria	Enterobacteriales	Enterobacteriaceae	Morganella	0	0	0	0	0	82	0	0	0	0	98	0	0	0	0	0	0	0	0	0	0	0	0	0	0	0	0	0	0	0	0	0	0	0	0	0	0	0	0	0	4	0	0	0
Bacteria	Proteobacteria	Gammaproteobacteria	Enterobacteriales	Enterobacteriaceae	Pantoea	0	0	0	0	0	0	0	0	0	0	0	0	0	0	0	0	0	0	0	0	0	0	0	0	0	0	0	0	0	0	0	0	0	0	1	0	0	0	0	0	0	0	0	0
Bacteria	Proteobacteria	Gammaproteobacteria	Enterobacteriales	Enterobacteriaceae	Proteus	0	0	0	0	0	0	0	0	0	0	0	0	0	0	0	0	0	0	0	0	0	0	0	0	0	0	0	0	0	0	0	0	0	0	0	0	0	0	0	0	0	0	0	0
Bacteria	Proteobacteria	Gammaproteobacteria	Enterobacteriales	Enterobacteriaceae	Providencia	0	0	0	0	0	0	0	0	0	0	0	0	0	0	0	0	0	0	0	0	0	0	0	0	0	0	0	0	0	0	0	0	0	0	0	0	0	0	0	0	0	0	0	0
Bacteria	Proteobacteria	Gammaproteobacteria	Enterobacteriales	Enterobacteriaceae	Rahnella	0	0	0	0	0	0	0	0	0	0	0	0	0	0	0	0	0	0	0	0	0	0	0	0	0	0	0	0	0	0	0	0	0	0	0	0	0	0	0	0	0	0	0	0
Bacteria	Proteobacteria	Gammaproteobacteria	Enterobacteriales	Enterobacteriaceae	Raoultella	0	0	0	0	0	0	0	0	0	0	8	0	0	0	0	0	0	0	20	0	0	0	0	0	0	0	0	0	0	0	0	0	0	0	0	32	0	0	0	0	0	0	0	0
Bacteria	Proteobacteria	Gammaproteobacteria	Enterobacteriales	Enterobacteriaceae	Salmonella	0	0	0	0	0	0	0	0	0	0	0	0	0	0	0	0	0	0	0	0	0	0	0	0	0	0	0	0	0	0	0	0	0	0	0	0	0	0	0	0	0	0	0	0
Bacteria	Proteobacteria	Gammaproteobacteria	Enterobacteriales	Enterobacteriaceae	Serratia	0	0	0	0	0	0	0	0	0	0	0	0	0	0	0	0	0	0	0	0	0	0	0	0	0	0	0	0	0	0	0	0	0	1	2	0	0	0	0	0	0	0	0	0
Bacteria	Proteobacteria	Gammaproteobacteria	Enterobacteriales	Enterobacteriaceae	Tatumella	0	0	0	0	0	0	0	0	0	0	0	0	0	0	0	0	0	0	0	0	0	0	0	0	0	0	0	0	0	0	0	0	0	3	0	0	0	0	0	0	0	0	0	0
Bacteria	Proteobacteria	Gammaproteobacteria	Enterobacteriales	Enterobacteriaceae	Trabulsiella	0	0	0	0	0	0	0	0	0	0	0	0	0	0	0	0	0	0	0	0	0	0	0	0	0	0	0	0	0	0	0	0	0	0	2	0	0	0	0	0	0	0	0	0
Bacteria	Proteobacteria	Gammaproteobacteria	Enterobacteriales	Enterobacteriaceae	Unassigned	0	0	0	0	0	0	0	0	0	0	0	0	1	0	0	5	0	0	0	0	0	0	0	0	0	0	0	0	0	0	0	0	0	0	34	0	1	0	0	0	0	0	0	0
Bacteria	Proteobacteria	Gammaproteobacteria	Pasteurellales	Pasteurellaceae	Actinobacillus	0	0	0	0	0	0	0	0	0	0	0	0	0	0	0	0	0	0	0	0	0	0	0	0	0	0	0	0	0	0	0	0	0	0	0	0	0	0	0	0	0	0	0	0
Bacteria	Proteobacteria	Gammaproteobacteria	Pasteurellales	Pasteurellaceae	Aggregatibacter	0	0	0	0	0	0	0	0	0	0	0	0	0	0	0	0	0	0	0	0	0	0	0	0	0	0	0	0	0	0	0	0	0	0	0	0	0	0	0	0	0	0	0	0
Bacteria	Proteobacteria	Gammaproteobacteria	Pasteurellales	Pasteurellaceae	Haemophilus	0	10	114	39	0	0	0	6	0	7	0	5	0	0	186	46	0	0	0	0	0	4	0	64	4	482	102	18	0	0	8	13	0	12	96	8	0	0	0	0	0	0	16	7
Bacteria	Proteobacteria	Gammaproteobacteria	Pasteurellales	Pasteurellaceae	Mannheimia	0	0	0	0	0	0	0	0	0	0	0	0	0	0	0	0	0	0	0	0	0	0	0	0	0	0	0	0	0	0	0	0	0	0	0	0	0	0	0	0	0	0	0	0
Bacteria	Proteobacteria	Gammaproteobacteria	Pasteurellales	Pasteurellaceae	Pasteurella	0	0	0	0	0	0	0	0	0	0	0	0	0	0	0	0	0	0	0	0	0	0	0	0	0	0	0	0	0	0	0	0	0	0	0	0	0	0	0	0	0	0	0	0
Bacteria	Proteobacteria	Gammaproteobacteria	Pseudomonadales	Moraxellaceae	Acinetobacter	0	0	0	0	0	0	0	0	0	0	0	0	0	0	0	0	0	0	0	0	0	0	0	0	0	0	0	0	0	0	0	0	0	0	0	0	0	0	0	0	0	0	0	0
Bacteria	Proteobacteria	Gammaproteobacteria	Pseudomonadales	Pseudomonadaceae	Pseudomonas	0	0	0	0	0	0	0	0	12	0	0	0	0	0	0	0	0	0	0	0	0	0	0	0	0	0	0	0	0	0	0	0	0	0	0	0	0	0	0	0	0	0	0	0
Bacteria	Proteobacteria	Gammaproteobacteria	Unassigned	Unassigned	Unassigned	0	0	0	0	0	0	1	0	0	0	0	0	0	0	0	0	0	0	0	0	0	0	0	0	0	0	0	0	0	0	0	0	0	0	0	0	0	0	0	0	0	0	0	0
Bacteria	Proteobacteria	Gammaproteobacteria	Xanthomonadales	Xanthomonadaceae	Stenotrophomonas	0	0	0	0	0	0	0	0	0	0	0	0	0	0	0	0	0	0	0	0	0	0	0	0	0	0	0	0	0	0	0	0	0	0	0	0	0	0	0	0	0	0	0	0
Bacteria	Proteobacteria	Gammaproteobacteria	aaa34a10	uncultured bacterium	Unassigned	0	0	0	0	0	0	0	0	0	0	0	0	0	0	0	0	0	0	0	0	0	0	0	0	0	0	0	0	0	0	0	0	0	0	0	0	0	0	0	0	0	0	0	0
Bacteria	Saccharibacteria	uncultured bacterium	Unassigned	Unassigned	Unassigned	0	0	0	0	0	0	0	0	0	0	0	0	0	0	0	0	0	2	0	0	2	0	0	0	0	0	0	0	0	0	0	0	0	0	2	0	0	0	0	0	0	0	0	0
Bacteria	Spirochaetae	Spirochaetes	Spirochaetales	Brachyspiraceae	Brachyspira	0	0	0	0	0	0	0	0	0	0	0	0	0	0	0	0	0	0	0	0	0	0	0	0	0	0	0	0	0	0	0	0	0	0	0	0	0	0	0	0	0	0	0	0
Bacteria	Synergistetes	Synergistia	Synergistales	Synergistaceae	Cloacibacillus	0	0	0	0	0	0	6	0	0	0	0	0	0	0	0	32	6	0	0	0	0	0	0	0	18	0	0	0	0	0	0	0	0	0	0	0	0	0	0	0	0	0	0	0
Bacteria	Synergistetes	Synergistia	Synergistales	Synergistaceae	Pyramidobacter	0	0	25	0	0	0	0	0	0	0	0	0	0	0	0	8	0	0	0	0	24	0	0	0	0	0	0	0	0	0	0	0	0	0	0	0	0	0	0	0	0	0	0	0
Bacteria	Synergistetes	Synergistia	Synergistales	Synergistaceae	Synergistes	0	0	0	0	0	0	0	0	0	0	0	0	0	0	0	0	0	0	0	0	0	0	0	0	0	0	0	0	0	0	0	0	0	0	0	0	0	0	0	0	0	0	0	0
Bacteria	Tenericutes	Mollicutes	Anaeroplasmatales	Anaeroplasmataceae	Anaeroplasma	0	0	0	0	0	0	0	7	0	0	0	0	0	0	0	0	0	0	0	0	0	0	0	0	0	0	0	0	0	0	0	0	0	0	0	0	0	0	0	0	0	0	0	0
Bacteria	Tenericutes	Mollicutes	Mollicutes RF9	Unassigned	Unassigned	0	0	0	0	0	0	0	0	0	0	0	0	0	0	0	0	1	0	0	7	0	0	0	212	0	0	28	0	0	0	0	0	0	0	0	0	0	0	2	0	0	0	0	0
Bacteria	Tenericutes	Mollicutes	Mollicutes RF9	uncultured bacterium	Unassigned	0	423	0	0	0	0	42	163	425	716	0	0	0	311	414	280	1822	0	0	292	0	2902	0	72	185	0	364	0	0	0	0	0	27	0	0	136	149	34	573	85	0	0	75	15
Bacteria	Tenericutes	Mollicutes	Mollicutes RF9	unidentified	Unassigned	0	0	0	0	0	0	0	0	0	0	0	0	0	0	0	0	0	0	0	0	0	0	0	0	0	0	0	0	0	0	0	0	0	0	0	0	0	0	0	0	0	0	0	0
Bacteria	Tenericutes	Mollicutes	NB1-n	Unassigned	Unassigned	0	0	0	0	0	0	4	0	0	0	0	0	0	0	0	0	0	0	0	0	0	0	0	0	0	0	0	0	0	0	0	24	0	0	0	0	0	5	13	0	0	0	0	0
Bacteria	Tenericutes	Mollicutes	NB1-n	uncultured bacterium	Unassigned	0	0	0	0	0	0	0	0	0	0	0	0	0	0	0	9	12	0	0	0	0	40	0	30	0	0	6	0	0	0	0	0	2	0	0	0	0	0	0	0	0	0	0	0
Bacteria	Unassigned	Unassigned	Unassigned	Unassigned	Unassigned	0	4	0	0	0	2	0	0	0	0	0	0	0	0	0	0	0	2	0	0	0	0	0	0	4	1	0	1	0	0	6	0	0	0	0	0	2	0	1	0	0	0	0	0
Bacteria	Verrucomicrobia	Opitutae	Opitutae vadinHA64	uncultured bacterium	Unassigned	0	0	0	0	0	0	3	0	0	0	0	0	0	0	0	4	4	0	0	0	0	34	0	0	0	0	121	0	0	0	0	0	0	0	0	0	0	0	0	0	0	0	0	0
Bacteria	Verrucomicrobia	Verrucomicrobiae	Verrucomicrobiales	Verrucomicrobiaceae	Akkermansia	9867	341	3569	3	0	0	411	4	7848	1158	0	0	6	318	0	1119	4765	0	0	1433	4021	387	0	7941	4778	0	1458	2	0	0	757	2700	5	3005	0	225	0	468	0	3504	0	0	50	0
Unassigned	Unassigned	Unassigned	Unassigned	Unassigned	Unassigned	25	20	10	1	32	4	855	173	134	1	1	0	20	4	9	28	6	40	1	0	50	26	3	93	34	3	43	1878	17	10	8	44	0	17	17	2	17	29	20	11	17	0	0	14
[truncated: 81 more columns]
